# Supplementary material for: In silico evidence for the utility of parsimonious root phenotypes for improved vegetative growth and carbon sequestration under drought
Source: Front Plant Sci. 2022 Nov 17;13:1010165. doi: 10.3389/fpls.2022.1010165 (PMC9713484; doi:10.3389/fpls.2022.1010165)
Supplement: Supplementary File 1 — The OpenSimRoot input file used for this study which contains all parameters corresponding to the new capabilities. [file DataSheet_1.zip]

Archive with 1 entries (1 files):
- SupplementalData1.xml
