# Supplementary material for: In silico evidence for the utility of parsimonious root phenotypes for improved vegetative growth and carbon sequestration under drought
Source: Front Plant Sci. 2022 Nov 17;13:1010165. doi: 10.3389/fpls.2022.1010165 (PMC9713484; doi:10.3389/fpls.2022.1010165)
Supplement: Supplementary File 1 — The OpenSimRoot input file used for this study which contains all parameters corresponding to the new capabilities. [file DataSheet_1.zip › SupplementalData1.xml]

<!-- This file was zipped using an awesome script made by Ernst Schafer. Please smash that like button and subscribe! -->
<?xml version="1.0" encoding="UTF-8" standalone="no"?>
<?xml-stylesheet type="text/xsl" href="XML/treeview.xsl"?>
<SimulationModel date="xxx" defaultMaximumTimeStep="0.1" name="maize">
	<SimulaBase name="atmosphere"></SimulaBase>
	<SimulaBase name="soil"></SimulaBase>
	<SimulaBase name="plants" objectGenerator="fieldPlanting"></SimulaBase>
	<SimulaBase name="simulationControls">
		<SimulaConstant type="integer" name="SimulaStochastic::numberOfSamples">1</SimulaConstant>
		<SimulaConstant name="randomNumberGeneratorSeed" type="int">0</SimulaConstant>
		<SimulaBase name="integrationParameters">
			<SimulaConstant name="defaultSpatialIntegrationLength" unit="cm">1.</SimulaConstant>
		</SimulaBase>
		<SimulaBase name="outputParameters">
			<SimulaBase name="defaults">
				<SimulaConstant name="startTime" type="time">0.</SimulaConstant>
				<SimulaConstant name="endTime" type="time">42</SimulaConstant>
				<SimulaConstant name="timeInterval" type="time">0.1</SimulaConstant>
			</SimulaBase>
			<SimulaBase name="probeAllObjects">
				<SimulaConstant name="run" type="bool">0</SimulaConstant>
				<SimulaConstant name="timeInterval" type="time">1</SimulaConstant>
			</SimulaBase>
			<SimulaBase name="garbageCollection">
				<SimulaConstant name="run" type="bool">1</SimulaConstant>
				<SimulaConstant name="startTime" type="time">5</SimulaConstant>
				<SimulaConstant name="lackTime" type="time">1</SimulaConstant>
				<SimulaConstant name="timeInterval" type="time">1</SimulaConstant>
			</SimulaBase>
			<SimulaBase name="modelDump">
				<SimulaConstant name="run" type="bool">0</SimulaConstant>
				<SimulaConstant name="startTime" type="time">0</SimulaConstant>
				<SimulaConstant name="endTime" type="time">0.1</SimulaConstant>
			</SimulaBase>
			<SimulaBase name="rasterImage">
				<SimulaConstant name="run" type="bool">0</SimulaConstant>
				<SimulaConstant name="startTime" type="time">5.</SimulaConstant>
				<SimulaConstant name="timeInterval" type="time">5.</SimulaConstant>
				<SimulaConstant name="voxelsize" unit="cm">0.1</SimulaConstant>
				<SimulaConstant name="substeps" unit="#" type="integer">1</SimulaConstant>
				<SimulaConstant name="edgeSmoothing" unit="cm">0.00</SimulaConstant>
				<SimulaConstant name="rootDiameterScalingFactor" unit="100%">1.</SimulaConstant>
				<SimulaConstant name="includeBinaryRawImage" type="bool">false</SimulaConstant>
				<SimulaConstant name="includeVTKImage" type="bool">false</SimulaConstant>
				<SimulaConstant name="overlapFunction" type="string">additive</SimulaConstant>
				<SimulaConstant name="radiusComesFrom" type="string">rootDiameter,phosphorus/radiusDepletionZone</SimulaConstant>
			</SimulaBase>
			<SimulaBase name="vtp">
				<SimulaConstant name="run" type="bool">0</SimulaConstant>
				<SimulaConstant name="timeInterval" type="time">1</SimulaConstant>
			</SimulaBase>
			<SimulaBase name="VTU">
				<SimulaConstant name="run" type="bool">0</SimulaConstant>
				<SimulaConstant name="timeInterval" type="time">1.</SimulaConstant>
				<SimulaConstant name="includeShoots" type="bool">0</SimulaConstant>
				<SimulaConstant name="includeRoots" type="bool">1</SimulaConstant>
				<SimulaConstant name="includeVTUForDepletionZones" type="bool">1</SimulaConstant>
				<SimulaConstant name="includePointData" type="bool">1</SimulaConstant>
			</SimulaBase>
			<SimulaBase name="tableOfRootNodes">
				<SimulaConstant name="run" type="bool">0</SimulaConstant>
				<SimulaConstant name="timeInterval" type="time">8</SimulaConstant>
			</SimulaBase>
			<SimulaBase name="table">
				<SimulaConstant name="run" type="bool">1</SimulaConstant>
				<SimulaConstant name="searchingDepth" type="integer">5</SimulaConstant>
				<SimulaConstant name="skipTheseVariables" type="string">primaryRoot, hypocotyl</SimulaConstant>
			</SimulaBase>
		</SimulaBase>
	</SimulaBase>
	<SimulaBase name="plantTemplate"/>
	<!--ShootTemplate-->
	<SimulaBase name="shootTemplate">
		<!-- extinction coef needed for both evapo and carbon model, and placed here so that the in link always there -->
		<SimulaLink name="extinctionCoefficient"/>
	</SimulaBase>
	<SimulaBase name="hypocotylTemplate">
		<SimulaBase name="dataPoints" objectGenerator="rootDataPoints"></SimulaBase>
		<SimulaPoint name="growthpoint" function="rootGrowthDirection" garbageCollectionOff="true">0 0 0 
			<SimulaVariable name="rootLongitudinalGrowth" unit="cm" function="scaledRootGrowthRate" garbageCollectionOff="true"/>
			<SimulaLink name="rootDiameter" unit="cm" linksName="diameter"/>
		</SimulaPoint>
		<SimulaBase name="branches"></SimulaBase>
	</SimulaBase>
	<SimulaBase name="siblingRootTemplate">
		<SimulaBase name="dataPoints" objectGenerator="rootDataPoints"></SimulaBase>
		<SimulaPoint name="growthpoint" function="rootGrowthDirection" garbageCollectionOff="true">0 0 0 
			<SimulaVariable name="rootLongitudinalGrowth" unit="cm" function="scaledRootGrowthRate" garbageCollectionOff="true"/>
			<SimulaLink name="rootDiameter" unit="cm" linksName="diameter"/>
		</SimulaPoint>
		<SimulaBase name="branches"></SimulaBase>
	</SimulaBase>
	<SimulaBase name="dataPointTemplate" type="Coordinate">
		<SimulaVariable name="rootDiameter" unit="cm" function="secondaryGrowth"/>
		<SimulaDerivative name="rootClassID" function="rootClassID"/>
		<SimulaDerivative name="parentRootClassID" function="rootClassID"/>
		<SimulaDerivative name="combinedRootClassID" function="rootClassID"/>
		<SimulaDerivative name="spatialRootDensity" unit="cm/cm3" function="proximity"/><!-- only used by barber cushman -->
	</SimulaBase>
<!-- Environment parameters -->
	<SimulaBase name="environment">
		<SimulaBase name="dimensions">
			<SimulaConstant name="resolution" type="coordinate">1 1 1</SimulaConstant>
		</SimulaBase>
		<SimulaBase name="soil">
			<SimulaTable name_column1="depth" unit_column1="cm" name_column2="bulkDensity" unit_column2="g/cm3" garbageCollectionOff="true">0	1.25 -20	1.40 -45	1.75 -60	1.72 -70	1.72 -95	1.79 -120	1.62 -140	1.68 -160	1.88 -170	1.93</SimulaTable>
		</SimulaBase>
		<SimulaBase name="plantingScheme">
			<SimulaConstant name="numberOfPlantsInTheRow" type="integer">1</SimulaConstant>
			<SimulaConstant name="numberOfRows" type="integer">1</SimulaConstant>
			<SimulaConstant name="profileDepth" unit="cm">-150</SimulaConstant>
			<SimulaConstant name="rowDirection" type="string">z</SimulaConstant>
			<!-- Planting density of approximately 30000 plants/acre= slightly below avg corn planting density USA -->
			<SimulaConstant name="rowSpacing" unit="cm">50</SimulaConstant>
			<SimulaConstant name="inTheRowSpacing" unit="cm">25</SimulaConstant>
			<SimulaConstant name="plantingDepth" unit="cm">-5</SimulaConstant><!--- this should be 5 cm : 1.75 -2.5 inchs-->
			<SimulaConstant name="plantingTime">0</SimulaConstant>
			<SimulaConstant name="plantType" type="string">maize</SimulaConstant>
		</SimulaBase>
		<SimulaConstant name="startDay" unit="noUnit" type="integer">15</SimulaConstant><!-- 15th May -->
		<SimulaConstant name="startMonth" unit="noUnit" type="integer">5</SimulaConstant>
		<SimulaConstant name="startYear" unit="noUnit" type="integer">2019</SimulaConstant>
		<SimulaConstant name="altitude" unit="m">335</SimulaConstant>
		<SimulaConstant name="latitude" unit="noUnit">42.02094</SimulaConstant>
		<SimulaBase name="atmosphere">
			<SimulaDerivative name="sineSolarElevationAngle" function="sineSolarElevationAngle"/>
			<SimulaDerivative name="irradiation" function="diurnalRadiationSimulator" unit="W/m2"/>
			<SimulaDerivative name="beamIrradiation" function="beamRadiationSimulator" unit="W/m2"/>
			<SimulaDerivative name="diffuseIrradiation" function="diffuseRadiationSimulator" unit="W/m2"/>
			<SimulaDerivative name="dayLightHours" function="photoPeriod" unit="hour"/>
			<SimulaConstant name="PAR/RDD" unit="100%">1.</SimulaConstant>
			
			<SimulaTable name_column2="precipitation" name_column1="time" unit_column1="day" unit_column2="cm/day" interpolationMethod="step" garbageCollectionOff="true"><!-- 0 equals 15th May 2019 --->0	0.04 1	0.32 2	2.17 3	1.47 4	0.42 5	0.11 6	2.08 7	0.01 8	0.16 9	4.06 10	0.36 11	0.00 12	0.71 13	2.28 14	0.20 15	0.02 16	0.02 17	0.04 18	0.00 19	0.03 20	0.33 21	0.13 22	0.00 23	0.00 24	0.00 25	0.00 26	0.00 27	0.22 28	0.08 29	0.00 30	0.07 31	1.78 32	0.06 33	0.19 34	2.18 35	0.28 36	0.15 37	1.75 38	0.95 39	1.19 40	0.14 41	0.07 42	0.05 43	0.02 44	0.37 45	0.07 46	0.01 47	0.00 48	0.82 49	0.34 50	0.77 51	0.06 52	0.00 53	0.00 54	0.00 55	0.21 56	0.01 57	0.00 58	0.00 59	0.04 60	0.00</SimulaTable>
			<SimulaDerivative name="netRadiation" unit="W/m2" function="diurnalRadiationSimulator"/>
			<SimulaDerivative name="netRadiationSoil" unit="W/m2" function="diurnalRadiationSimulator">
				<SimulaDerivative name="multiplier" function="soilRadiationFactor"/>
			</SimulaDerivative>
			<SimulaConstant name="referenceVapourPressureDeficit" prettyName="reference Vapour Pressure Deficit" type="double" unit="hPa">16.4</SimulaConstant><!--1-1.64 kPa-->
			<SimulaConstant name="CO2Concentration" prettyName="CO2 Concentration" type="double" unit="umol/mol">402.9</SimulaConstant><!-- 380 is what is used in most references -->
			<SimulaConstant name="O2Concentration" prettyName="O2 Concentration" type="double" unit="mmol/mol">209.46</SimulaConstant>
			<SimulaTable name_column2="relativeHumidity" name_column1="time" unit_column1="day" unit_column2="%" interpolationMethod="linear" garbageCollectionOff="true" prettyName="relative Humidity">0	78.4 1	79.7 2	92.0 3	90.5 4	82.6 5	76.0 6	90.5 7	72.9 8	74.0 9	86.9 10	77.4 11	73.4 12	84.6 13	88.4 14	81.6 15	77.8 16	81.2 17	78.4 18	65.8 19	77.1 20	89.4 21	78.9 22	80.8 23	78.8 24	75.0 25	79.1 26	65.9 27	73.6 28	73.4 29	65.7 30	83.4 31	91.8 32	84.3 33	83.0 34	89.6 35	84.3 36	82.9 37	93.0 38	92.3 39	89.6 40	78.9 41	74.5 42	77.6 43	87.3 44	90.8 45	87.1 46	87.9 47	83.2 48	86.7 49	91.4 50	89.5 51	87.9 52	84.7 53	80.4 54	79.6 55	86.9 56	78.9 57	78.7 58	78.4 59	83.6 60	78.6</SimulaTable>
			<SimulaTable name_column2="windSpeed" name_column1="time" unit_column1="day" unit_column2="m/s" interpolationMethod="linear" garbageCollectionOff="true">0	2.1 1	3.0 2	3.3 3	3.1 4	4.3 5	3.6 6	6.6 7	5.9 8	3.1 9	4.5 10	2.7 11	1.9 12	5.2 13	3.4 14	1.6 15	1.2 16	2.4 17	3.0 18	1.6 19	2.6 20	2.9 21	1.4 22	1.5 23	2.5 24	2.5 25	3.9 26	3.1 27	2.5 28	4.1 29	2.5 30	4.2 31	1.5 32	2.4 33	1.7 34	1.1 35	2.2 36	2.1 37	4.0 38	3.0 39	2.0 40	3.4 41	2.4 42	0.9 43	2.6 44	2.5 45	1.3 46	2.1 47	2.7 48	2.2 49	1.5 50	1.6 51	1.2 52	2.8 53	1.7 54	2.7 55	3.3 56	3.7 57	2.6 58	1.9 59	1.2 60	1.8</SimulaTable>
			<SimulaTable name_column2="averageDailyTemperature" name_column1="time" unit_column1="day" unit_column2="degreesC" interpolationMethod="linear" garbageCollectionOff="true">0	8.26 0.5	25.0 1	15.73 1.5	28.3 2	15.23 2.5	23.6 3	16.08 3.5	24.8 4	4.34 4.5	15.4 5	3.05 5.5	13.6 6	6.81 6.5	13.0 7	9.82 7.5	20.8 8	7.58 8.5	21.5 9	13.45 9.5	24.8 10	13.38 10.5	25.3 11	12.51 11.5	24.5 12	11.84 12.5	25.5 13	10.43 13.5	19.6 14	12.55 14.5	24.1 15	11.23 15.5	22.1 16	13.47 16.5	26.3 17	13.41 17.5	25.5 18	9.65 18.5	24.2 19	12.49 19.5	23.7 20	15.98 20.5	27.0 21	18.97 21.5	29.6 22	19.26 22.5	27.8 23	18.12 23.5	28.6 24	15.58 24.5	27.1 25	13.46 25.5	22.1 26	9.53 26.5	24.2 27	13.2 27.5	24.5 28	11.48 28.5	21.1 29	7.72 29.5	22.4 30	13.3 30.5	20.5 31	18.37 31.5	25.6 32	16.25 32.5	25.9 33	14.82 33.5	24.8 34	15.4 34.5	22.4 35	15.69 35.5	22.3 36	14.59 36.5	23.8 37	16.12 37.5	24.5 38	14.52 38.5	25.1 39	18.15 39.5	23.8 40	15.38 40.5	24.0 41	15.12 41.5	27.6 42	19.01 42.5	27.5 43	19.55 43.5	28.7 44	22.79 44.5	29.6 45	22.19 45.5	31.1 46	24.3 46.5	30.7 47	21.96 47.5	30.3 48	22.62 48.5	29.7 49	21.28 49.5	28.5 50	21.73 50.5	28.6 51	21.76 51.5	28.7 52	19.94 52.5	27.4 53	17.78 53.5	27.3 54	17.08 54.5	27.6 55	19.59 55.5	28.8 56	19.61 56.5	26.2 57	17.92 57.5	26.8 58	16.62 58.5	29.2 59	20.87 59.5	28.8 60	18.94 60.5	30.3</SimulaTable>
			<SimulaConstant name="albedoSoil" unit="noUnit">0.17</SimulaConstant>
			<SimulaConstant name="albedoCrop" unit="noUnit">0.15</SimulaConstant>
			<SimulaConstant name="atmosphericTransmissionCoefficient">0.72</SimulaConstant><!--- light transmission through atmosphere -->
			<SimulaDerivative name="timeUntilNextSunset" function="timeUntilNextSunset" unit="hour"/>
			<SimulaConstant name="cloudCover">0.2</SimulaConstant>
		</SimulaBase>
	</SimulaBase>
	<SimulaDirective path="environment/soil">
		<SimulaBase name="water">
			<SimulaTable name_column2="initialHydraulicHead" name_column1="depth" unit_column1="cm" unit_column2="cm" garbageCollectionOff="true">0   -500 -200 -500</SimulaTable>
			<SimulaTable name_column2="residualWaterContent" name_column1="depth" unit_column1="cm" unit_column2="100%" garbageCollectionOff="true">0	0.068 -20	0.084 -45	0.081 -60	0.082 -70	0.078 -95	0.060 -120	0.062 -140	0.057 -170	0.058</SimulaTable>
			<SimulaTable name_column2="saturatedWaterContent" name_column1="depth" unit_column1="cm" unit_column2="100%" garbageCollectionOff="true">0	0.416 -20	0.418 -45	0.341 -60	0.347 -70	0.349 -95	0.322 -120	0.359 -140	0.348 -170	0.294</SimulaTable>
			<SimulaTable name_column2="vanGenuchten:alpha" name_column1="depth" unit_column1="cm" unit_column2="1/cm" garbageCollectionOff="true">0	0.002 -20	0.005 -45	0.003 -60	0.003 -70	0.003 -95	0.004 -120	0.005 -140	0.005 -170	0.003</SimulaTable>
			<SimulaTable name_column2="vanGenuchten:n" name_column1="depth" unit_column1="cm" unit_column2="noUnit" garbageCollectionOff="true">0	2.024 -20	1.387 -45	1.354 -60	1.361 -70	1.362 -95	1.395 -120	1.440 -140	1.405 -170	1.365</SimulaTable>
			<SimulaTable name_column2="saturatedConductivity" name_column1="depth" unit_column1="cm" unit_column2="cm/day" garbageCollectionOff="true">0	18.257 -20	12.561 -45	1.525 -60	1.832 -70	2.148 -95	2.576 -120	7.733 -140	6.386 -170	1.000</SimulaTable>
			<SimulaConstant name="minimumConductivity" unit="cm/day">0.000001</SimulaConstant>
			<SimulaConstant name="allowOutflow" type="bool">0</SimulaConstant>
		</SimulaBase>
	</SimulaDirective>

	<SimulaDirective path="/plants">
		<SimulaDerivative name="meanLeafAreaIndex" function="meanLeafAreaIndex" unit="cm2/cm2"/>
		<SimulaDerivative name="leafArea" function="sumOverAllPlantShoots" unit="cm2"/>
		<SimulaDerivative name="meanExtinctionCoefficient" function="meanOverAllPlantShoots" unit="noUnit"/>
		<SimulaDerivative name="plantArea" function="sumOverAllPlantShoots" unit="cm2">
			<SimulaConstant name="name" type="string">areaPerPlant</SimulaConstant>
		</SimulaDerivative>
		<SimulaDerivative name="stomatalResistance" unit="s/m" function="stomatalResistance"/>
		<SimulaDerivative name="meanStomatalConductance" unit="mol/m2/s" function="meanStomatalConductance"/>
		<SimulaDerivative name="canopyHeight" function="maximumCanopyHeight" unit="cm"/>
	</SimulaDirective>
	<!-- C3/C4 Plants -->
	<SimulaDirective path="plants">
		<SimulaDerivative name="meanSunlitLeafAreaIndex" function="meanLeafAreaIndex" unit="cm2/cm2"/>
		<SimulaDerivative name="meanShadedLeafAreaIndex" function="meanLeafAreaIndex" unit="cm2/cm2"/>
		<SimulaDerivative name="sunlitLeafArea" function="sumOverAllPlantShoots" unit="cm2"/>
		<SimulaDerivative name="shadedLeafArea" function="sumOverAllPlantShoots" unit="cm2"/>
		<SimulaDerivative name="stomatalResistance" function="stomatalResistance" unit="s/m" replacesPreviousDeclaration="true"/>
		<SimulaDerivative name="sunlitStomatalResistance" function="stomatalResistance" unit="s/m"/>
		<SimulaDerivative name="shadedStomatalResistance" function="stomatalResistance" unit="s/m"/>
		<SimulaDerivative name="meanStomatalConductance" function="weighedAverageOfSunlitAndShaded" unit="mol/m2/s" replacesPreviousDeclaration="true"/>
		<SimulaDerivative name="meanSunlitStomatalConductance" function="meanStomatalConductance" unit="mol/m2/s"/>
		<SimulaDerivative name="meanShadedStomatalConductance" function="meanStomatalConductance" unit="mol/m2/s"/>
		<SimulaDerivative name="canopyHeight" function="maximumCanopyHeight" unit="cm" replacesPreviousDeclaration="true"/>
		<SimulaDerivative name="meanSunlitLightInterception" function="meanLightInterception" unit="W/m2"/>
		<SimulaDerivative name="meanShadedLightInterception" function="meanLightInterception" unit="W/m2"/>
	</SimulaDirective>
<!-- Atmosphere -->	
	<!-- C3/C4 Atmosphere -->
	<SimulaDirective path="atmosphere">
		<SimulaDerivative name="airPressure" unit="Pa" function="airPressure"/>
		<SimulaDerivative name="airDensity" unit="kg/m3" function="airDensity"/>
		<SimulaDerivative name="specificHeatCapacityOfAir" unit="J/kg/degreesC" function="specificHeatCapacityOfAir"/>
		<SimulaDerivative name="aerodynamicResistance" unit="s/m" function="aerodynamicResistance"/>
		<SimulaDerivative name="actualVaporPressure" unit="hPa" function="e_a"/>
		<SimulaDerivative name="saturatedVaporPressure" unit="hPa" function="e_s"/>
		<SimulaDerivative name="slopeVaporPressure" unit="hPa/degreesC" function="delta_e_s"/>
		<!--SimulaVariable name="potentialTranspiration" unit="cm" function="monteithEQ">0 0 
		<SimulaConstant name="mode" type="string">transpiration</SimulaConstant></SimulaVariable-->
		<SimulaVariable name="potentialTranspiration" unit="cm" function="useDerivative">0 0</SimulaVariable>
		<SimulaDerivative name="potentialTranspirationRate" unit="cm/day" function="monteithEQ">
			<SimulaConstant name="mode" type="string">transpiration</SimulaConstant>
		</SimulaDerivative>
		<!--SimulaConstant name="potentialEvaporation" unit="cm/day">0</SimulaConstant-->
		<SimulaDerivative name="potentialEvaporation" unit="cm/day" function="monteithEQ">
			<SimulaConstant name="mode" type="string">evaporation</SimulaConstant>
		</SimulaDerivative>
		<SimulaDerivative name="interception" unit="cm/day" function="Interception"/>
		<SimulaVariable name="sunlitPotentialTranspiration" function="useDerivative" unit="cm">0 0</SimulaVariable>
		<SimulaVariable name="shadedPotentialTranspiration" function="useDerivative" unit="cm">0 0</SimulaVariable>
		<SimulaDerivative name="potentialTranspirationRate" function="sumOfSunlitAndShaded" unit="cm/day" replacesPreviousDeclaration="true">
			<SimulaConstant name="mode" type="string">transpiration</SimulaConstant>
		</SimulaDerivative>
		<SimulaDerivative name="sunlitPotentialTranspirationRate" function="monteithEQ" unit="cm/day">
			<SimulaConstant name="mode" type="string">transpiration</SimulaConstant>
		</SimulaDerivative>
		<SimulaDerivative name="shadedPotentialTranspirationRate" function="monteithEQ" unit="cm/day">
			<SimulaConstant name="mode" type="string">transpiration</SimulaConstant>
		</SimulaDerivative>
	</SimulaDirective>
<!-- Geometry -->
	<SimulaDirective path="plantTemplate">
		<SimulaDerivative name="rootLength" unit="cm" function="plantTotalRootFraction"/>
		<SimulaDerivative name="rootVolume" unit="cm3" function="plantTotalRootFraction"/>
		<SimulaDerivative name="rootSurfaceArea" unit="cm2" function="plantTotalRootFraction"/>
		<SimulaVariable name="rootLongitudinalGrowth" unit="cm" function="plantTotalRootFraction"/>
		<SimulaDerivative name="D90" unit="cm" function="D95">
			<SimulaConstant name="threshold">0.90</SimulaConstant>
		</SimulaDerivative>
		<SimulaDerivative name="rootLengthBelowTheSurface" unit="cm" function="rootLengthProfile">
			<SimulaConstant name="y1">0.</SimulaConstant>
			<SimulaConstant name="y2">-1000000000000.</SimulaConstant>
		</SimulaDerivative>
	</SimulaDirective>
	<SimulaDirective path="hypocotylTemplate">
		<SimulaDirective path="growthpoint">
			<SimulaDerivative name="rootCircumference" unit="cm" function="rootCircumference"/>
			<SimulaConstant name="rootSegmentLength" unit="cm"/>
			<SimulaConstant name="rootSegmentVolume" unit="cm3"/>
			<SimulaConstant name="rootSegmentSurfaceArea" unit="cm2"/>
		</SimulaDirective>
		<SimulaDerivative name="rootLength" unit="cm" function="rootTotal.v2"/>
		<SimulaDerivative name="rootSystemLength" unit="cm" function="rootSystemTotal"/>
		<SimulaDerivative name="rootSurfaceArea" unit="cm2" function="rootTotal.v2"/>
		<SimulaDerivative name="rootSystemSurfaceArea" unit="cm2" function="rootSystemTotal"/>
		<SimulaDerivative name="rootVolume" unit="cm3" function="rootTotal.v2"/>
		<SimulaDerivative name="rootSystemVolume" unit="cm3" function="rootSystemTotal"/>
		<SimulaVariable name="rootSystemLongitudinalGrowth" unit="cm" function="rootSystemTotal"/>
	</SimulaDirective>
	<SimulaDirective path="siblingRootTemplate">
		<SimulaDirective path="growthpoint">
			<SimulaDerivative name="rootCircumference" unit="cm" function="rootCircumference"/>
			<SimulaConstant name="rootSegmentLength" unit="cm"/>
			<SimulaConstant name="rootSegmentVolume" unit="cm3"/>
			<SimulaConstant name="rootSegmentSurfaceArea" unit="cm2"/>
		</SimulaDirective>
		<SimulaDerivative name="rootLength" unit="cm" function="rootTotal.v2"/>
		<SimulaDerivative name="rootSystemLength" unit="cm" function="rootSystemTotal"/>
		<SimulaDerivative name="rootSurfaceArea" unit="cm2" function="rootTotal.v2"/>
		<SimulaDerivative name="rootSystemSurfaceArea" unit="cm2" function="rootSystemTotal"/>
		<SimulaDerivative name="rootVolume" unit="cm3" function="rootTotal.v2"/>
		<SimulaDerivative name="rootSystemVolume" unit="cm3" function="rootSystemTotal"/>
		<SimulaVariable name="rootSystemLongitudinalGrowth" unit="cm" function="rootSystemTotal"/>
	</SimulaDirective>
	<SimulaDirective path="dataPointTemplate">
		<SimulaDerivative name="rootCircumference" unit="cm" function="rootCircumference"/>
		<SimulaDerivative name="rootLength2Base" unit="cm" function="rootLength2Base"/>
		<SimulaDerivative name="rootSegmentLength" unit="cm" function="rootSegmentLength"/>
		<SimulaDerivative name="rootSegmentAge" unit="day" function="rootSegmentAge"/>
		<SimulaDerivative name="rootSegmentSurfaceArea" unit="cm2" function="rootSegmentSurfaceArea"/>
		<SimulaDerivative name="rootSegmentVolume" unit="cm3" function="rootSegmentVolume"/>
		<SimulaVariable name="rootPotentialSecondaryGrowth" unit="cm" function="potentialSecondaryGrowth"/>
	</SimulaDirective>
	<SimulaDirective path="plantTemplate">
		<SimulaDerivative name="rootLength;majorAxes" unit="cm" function="plantTotalRootFraction"/>
		<SimulaDerivative name="rootLength;laterals" unit="cm" function="plantTotalRootFraction"/>
		<SimulaDerivative name="rootLength;fineLaterals" unit="cm" function="plantTotalRootFraction"/>
		<SimulaDerivative name="rootDryWeight;majorAxes" unit="cm" function="plantTotalRootFraction"/>
		<SimulaDerivative name="rootDryWeight;laterals" unit="cm" function="plantTotalRootFraction"/>
		<SimulaDerivative name="rootDryWeight;fineLaterals" unit="cm" function="plantTotalRootFraction"/>
		<SimulaDerivative name="rootSurfaceArea;majorAxes" unit="cm" function="plantTotalRootFraction"/>
		<SimulaDerivative name="rootSurfaceArea;laterals" unit="cm" function="plantTotalRootFraction"/>
		<SimulaDerivative name="rootSurfaceArea;fineLaterals" unit="cm" function="plantTotalRootFraction"/>
	</SimulaDirective>
	<SimulaDirective path="hypocotylTemplate">
		<SimulaDerivative name="rootSystemLength;majorAxes" unit="cm" function="rootSystemTotal">
			<SimulaConstant name="includedRootClasses" type="string">hypocotyl, primaryRoot, seminal, nodalRoots, nodalRoots2, nodalRoots3, nodalRoots4, braceRoots, braceRoots2</SimulaConstant>
		</SimulaDerivative>
		<SimulaDerivative name="rootSystemLength;laterals" unit="cm" function="rootSystemTotal">
			<SimulaConstant name="includedRootClasses" type="string">lateral, lateralOfCrownRoots</SimulaConstant>
		</SimulaDerivative>
		<SimulaDerivative name="rootSystemLength;fineLaterals" unit="cm" function="rootSystemTotal">
			<SimulaConstant name="includedRootClasses" type="string">fineLateral, fineLateral2</SimulaConstant>
		</SimulaDerivative>
		<SimulaDerivative name="rootSystemDryWeight;majorAxes" unit="cm" function="rootSystemTotal">
			<SimulaConstant name="includedRootClasses" type="string">hypocotyl, primaryRoot, seminal, nodalRoots, nodalRoots2, nodalRoots3, nodalRoots4, braceRoots, braceRoots2</SimulaConstant>
		</SimulaDerivative>
		<SimulaDerivative name="rootSystemDryWeight;laterals" unit="cm" function="rootSystemTotal">
			<SimulaConstant name="includedRootClasses" type="string">lateral, lateralOfCrownRoots</SimulaConstant>
		</SimulaDerivative>
		<SimulaDerivative name="rootSystemDryWeight;fineLaterals" unit="cm" function="rootSystemTotal">
			<SimulaConstant name="includedRootClasses" type="string">fineLateral, fineLateral2</SimulaConstant>
		</SimulaDerivative>
		<SimulaDerivative name="rootSystemSurfaceArea;majorAxes" unit="cm" function="rootSystemTotal">
			<SimulaConstant name="includedRootClasses" type="string">hypocotyl, primaryRoot, seminal, nodalRoots, nodalRoots2, nodalRoots3, nodalRoots4, braceRoots, braceRoots2</SimulaConstant>
		</SimulaDerivative>
		<SimulaDerivative name="rootSystemSurfaceArea;laterals" unit="cm" function="rootSystemTotal">
			<SimulaConstant name="includedRootClasses" type="string">lateral, lateralOfCrownRoots</SimulaConstant>
		</SimulaDerivative>
		<SimulaDerivative name="rootSystemSurfaceArea;fineLaterals" unit="cm" function="rootSystemTotal">
			<SimulaConstant name="includedRootClasses" type="string">fineLateral, fineLateral2</SimulaConstant>
		</SimulaDerivative>
	</SimulaDirective>
	<SimulaDirective path="siblingRootTemplate">
		<SimulaDerivative name="rootSystemLength;majorAxes" unit="cm" function="rootSystemTotal">
			<SimulaConstant name="includedRootClasses" type="string">hypocotyl, primaryRoot, seminal, nodalRoots, nodalRoots2, nodalRoots3, nodalRoots4, braceRoots, braceRoots2</SimulaConstant>
		</SimulaDerivative>
		<SimulaDerivative name="rootSystemLength;laterals" unit="cm" function="rootSystemTotal">
			<SimulaConstant name="includedRootClasses" type="string">lateral, lateralOfCrownRoots</SimulaConstant>
		</SimulaDerivative>
		<SimulaDerivative name="rootSystemLength;fineLaterals" unit="cm" function="rootSystemTotal">
			<SimulaConstant name="includedRootClasses" type="string">fineLateral, fineLateral2</SimulaConstant>
		</SimulaDerivative>
		<SimulaDerivative name="rootSystemDryWeight;majorAxes" unit="cm" function="rootSystemTotal">
			<SimulaConstant name="includedRootClasses" type="string">hypocotyl, primaryRoot, seminal, nodalRoots, nodalRoots2, nodalRoots3, nodalRoots4, braceRoots, braceRoots2</SimulaConstant>
		</SimulaDerivative>
		<SimulaDerivative name="rootSystemDryWeight;laterals" unit="cm" function="rootSystemTotal">
			<SimulaConstant name="includedRootClasses" type="string">lateral, lateralOfCrownRoots</SimulaConstant>
		</SimulaDerivative>
		<SimulaDerivative name="rootSystemDryWeight;fineLaterals" unit="cm" function="rootSystemTotal">
			<SimulaConstant name="includedRootClasses" type="string">fineLateral, fineLateral2</SimulaConstant>
		</SimulaDerivative>
		<SimulaDerivative name="rootSystemSurfaceArea;majorAxes" unit="cm" function="rootSystemTotal">
			<SimulaConstant name="includedRootClasses" type="string">hypocotyl, primaryRoot, seminal, nodalRoots, nodalRoots2, nodalRoots3, nodalRoots4, braceRoots, braceRoots2</SimulaConstant>
		</SimulaDerivative>
		<SimulaDerivative name="rootSystemSurfaceArea;laterals" unit="cm" function="rootSystemTotal">
			<SimulaConstant name="includedRootClasses" type="string">lateral, lateralOfCrownRoots</SimulaConstant>
		</SimulaDerivative>
		<SimulaDerivative name="rootSystemSurfaceArea;fineLaterals" unit="cm" function="rootSystemTotal">
			<SimulaConstant name="includedRootClasses" type="string">fineLateral, fineLateral2</SimulaConstant>
		</SimulaDerivative>
	</SimulaDirective>
<!-- Dry weight -->
	<SimulaDirective path="/plantTemplate">
		<SimulaDerivative function="plantTotal" name="plantDryWeight" unit="g"/>
		<SimulaDerivative function="plantTotalShootFraction" name="shootDryWeight" unit="g"/>
		<SimulaDerivative function="plantTotalRootFraction" name="rootDryWeight" unit="g"/>
		<SimulaDerivative function="carbonToDryWeightRatio" name="carbonToDryWeightRatio" unit="100%"/>
	</SimulaDirective>
	<SimulaDirective path="/shootTemplate">
		<SimulaVariable function="potentialLeafArea" name="leafArea" unit="cm2"/>
		<SimulaDerivative function="leafAreaIndex" name="leafAreaIndex" unit="cm2/cm2"/>
		<SimulaVariable function="leafDryWeight.v2" name="leafDryWeight" unit="g"/>
		<SimulaVariable function="stemDryWeight" name="stemDryWeight" unit="g"/>
		<SimulaLink name="areaPerPlant"/>
	</SimulaDirective>
	<SimulaDirective path="/hypocotylTemplate">
		<SimulaDirective path="growthpoint">
			<SimulaConstant name="rootSegmentDryWeight" unit="g">0</SimulaConstant>
		</SimulaDirective>
		<SimulaDerivative function="rootTotal.v2" name="rootDryWeight" unit="g"/>
		<SimulaDerivative function="rootSystemTotal" name="rootSystemDryWeight" unit="g"/>
	</SimulaDirective>
	<SimulaDirective path="/siblingRootTemplate">
		<SimulaDirective path="growthpoint">
			<SimulaConstant name="rootSegmentSpecificWeight" unit="g/cm3">0</SimulaConstant>
			<SimulaConstant name="rootSegmentDryWeight" unit="g">0</SimulaConstant>
		</SimulaDirective>
		<SimulaDerivative function="rootTotal.v2" name="rootDryWeight" unit="g"/>
		<SimulaDerivative function="rootSystemTotal" name="rootSystemDryWeight" unit="g"/>
	</SimulaDirective>
	<SimulaDirective path="/dataPointTemplate">
		<SimulaDerivative function="rootSegmentDryWeight" name="rootSegmentDryWeight" unit="g"/>
	</SimulaDirective>
<!-- Water -->
	<SimulaDirective path="soil">
		<SimulaExternal name="Swms3d" unit="noUnit" function="Swms3d" minTimeStep="0.001"/>
		<SimulaBase name="water">
			<SimulaTable name_column1="time" unit_column1="day" name_column2="totalWaterInColumn" unit_column2="cm3" function="getValuesFromSWMS"/>
			<SimulaTable name_column1="time" unit_column1="day" name_column2="totalWaterInLayer1" unit_column2="cm3" function="getValuesFromSWMS">
				<SimulaConstant name="lowerBound" unit="cm">-10</SimulaConstant>
				<SimulaConstant name="upperBound" unit="cm">0</SimulaConstant>
			</SimulaTable>
			<SimulaTable name_column1="time" unit_column1="day" name_column2="totalWaterInLayer2" unit_column2="cm3" function="getValuesFromSWMS">
				<SimulaConstant name="lowerBound" unit="cm">-20</SimulaConstant>
				<SimulaConstant name="upperBound" unit="cm">-10</SimulaConstant>
			</SimulaTable>
			<SimulaTable name_column1="time" unit_column1="day" name_column2="totalWaterInLayer3" unit_column2="cm3" function="getValuesFromSWMS">
				<SimulaConstant name="lowerBound" unit="cm">-30</SimulaConstant>
				<SimulaConstant name="upperBound" unit="cm">-20</SimulaConstant>
			</SimulaTable>
			<SimulaTable name_column1="time" unit_column1="day" name_column2="totalWaterInLayer4" unit_column2="cm3" function="getValuesFromSWMS">
				<SimulaConstant name="lowerBound" unit="cm">-50</SimulaConstant>
				<SimulaConstant name="upperBound" unit="cm">-30</SimulaConstant>
			</SimulaTable>
			<SimulaTable name_column1="time" unit_column1="day" name_column2="totalWaterInLayer5" unit_column2="cm3" function="getValuesFromSWMS">
				<SimulaConstant name="lowerBound" unit="cm">-100</SimulaConstant>
				<SimulaConstant name="upperBound" unit="cm">-50</SimulaConstant>
			</SimulaTable>
			<SimulaTable name_column1="time" unit_column1="day" name_column2="totalWaterInLayer6" unit_column2="cm3" function="getValuesFromSWMS">
				<SimulaConstant name="lowerBound" unit="cm">-1000</SimulaConstant>
				<SimulaConstant name="upperBound" unit="cm">-100</SimulaConstant>
			</SimulaTable>
			<SimulaTable name_column1="time" unit_column1="day" name_column2="totalWaterChangeInColumn" unit_column2="cm3" function="getValuesFromSWMS"/>
			<SimulaTable name_column1="time" unit_column1="day" name_column2="topBoundaryFluxRate" unit_column2="cm3/day" function="getValuesFromSWMS"/>
			<SimulaTable name_column1="time" unit_column1="day" name_column2="bottomBoundaryFluxRate" unit_column2="cm3/day" function="getValuesFromSWMS"/>
			<SimulaTable name_column1="time" unit_column1="day" name_column2="relativeWaterContentInTopLayer" unit_column2="%" function="getValuesFromSWMS"/>
			<SimulaVariable name="topBoundaryFlux" unit="cm3" function="usePath">0 0 
				<SimulaConstant name="path" type="string">topBoundaryFluxRate</SimulaConstant>
			</SimulaVariable>
			<SimulaVariable name="bottomBoundaryFlux" unit="cm3" function="usePath">0 0 
				<SimulaConstant name="path" type="string">bottomBoundaryFluxRate</SimulaConstant>
			</SimulaVariable>
			<SimulaTable name_column1="time" unit_column1="day" name_column2="totalSinkRate" unit_column2="cm3/day" function="getValuesFromSWMS"/>
			<SimulaVariable name="totalSink" unit="cm3" function="usePath">0 0 
				<SimulaConstant name="path" type="string">totalSinkRate</SimulaConstant>
			</SimulaVariable>
			<SimulaDerivative name="massBalanceError" unit="cm3" function="waterMassBalanceTest"/>
		</SimulaBase>
	</SimulaDirective>
	<SimulaDirective path="plants">
		<SimulaDerivative name="rootWaterUptake" function="sumOverAllPlants" unit="cm3"/>
	</SimulaDirective>
	<SimulaDirective path="plantTemplate">
		<SimulaVariable name="rootWaterUptake" unit="cm3" function="plantTotalRatesRootFraction"/>
		<SimulaVariable name="rootWaterUptakeCheck" unit="cm3" function="waterUptakeAlmDoussanSchnepfModel"/>
		<SimulaVariable name="rootWaterOutflow" unit="cm3" function="useDerivative"/>
		<SimulaTable name_column2="rootWaterOutflowRate" unit_column2="cm3/day" name_column1="time" unit_column1="day" garbageCollectionOff="true">-1 0</SimulaTable>
		<SimulaTable name_column1="time" name_column2="waterPotentialAtTheCollar" unit_column1="day" unit_column2="hPa" function="getValuesFromPlantWaterUptake" garbageCollectionOff="true">-1 -10 0 -10</SimulaTable>
		<SimulaDerivative name="rootSystemHydraulicConductivity1" unit="cm3/day/g/hPa" function="hydraulicConductivityRootSystem"/>
		<SimulaDerivative name="rootSystemHydraulicConductivity2" unit="cm3/day/cm2/hPa" function="hydraulicConductivityRootSystem"/>
		<SimulaDerivative name="rootSystemHydraulicConductivity3" unit="cm3/day/cm3/hPa" function="hydraulicConductivityRootSystem"/>
	</SimulaDirective>
	<SimulaDirective path="shootTemplate">
		<!--SimulaVariable name="potentialTranspiration" unit="cm3" function="useDerivative" minTimeStep="0.1" maxTimeStep="0.1"/>
		<SimulaDerivative name="potentialTranspirationRate" unit="cm3/day" function="simplePotentialTranspirationRate"/-->
		<SimulaVariable name="potentialTranspiration" unit="cm3" function="useDerivative"/>
		<SimulaVariable name="shadedPotentialTranspiration" unit="cm3" function="useDerivative"/>
		<SimulaVariable name="sunlitPotentialTranspiration" unit="cm3" function="useDerivative"/>
		<SimulaDerivative name="potentialTranspirationRate" unit="cm3/day" function="sumOfSunlitAndShaded"/>
		<SimulaDerivative name="sunlitPotentialTranspirationRate" unit="cm3/day" function="simplePotentialTranspirationRate"/>
		<SimulaDerivative name="shadedPotentialTranspirationRate" unit="cm3/day" function="simplePotentialTranspirationRate"/>
	</SimulaDirective>
	<SimulaDirective path="hypocotylTemplate">
		<SimulaDirective path="growthpoint">
			<SimulaConstant name="rootSegmentWaterUptakeRate" unit="cm3/day">0</SimulaConstant>
			<SimulaConstant name="rootSegmentWaterUptake" unit="cm3">0</SimulaConstant>
			<SimulaTable name_column1="time" name_column2="hydraulicHeadAtRootSurface" unit_column1="day" unit_column2="cm" function="getValuesFromSWMS"/>
			<SimulaTable name_column1="time" name_column2="volumetricWaterContentAtTheRootSurface" unit_column1="day" unit_column2="cm3/cm3" function="getValuesFromSWMS"/>
		</SimulaDirective>
		<SimulaVariable name="rootWaterUptake" unit="cm3" function="rootTotalRates"/>
		<SimulaVariable name="rootSystemWaterUptake" unit="cm3" function="rootSystemTotalRates"/>
	</SimulaDirective>
	<SimulaDirective path="siblingRootTemplate">
		<SimulaDirective path="growthpoint">
			<SimulaConstant name="rootSegmentWaterUptakeRate" unit="cm3/day">0</SimulaConstant>
			<SimulaConstant name="rootSegmentPotentialWaterUptake" unit="cm3">0</SimulaConstant>
			<SimulaConstant name="rootSegmentWaterUptake" unit="cm3">0</SimulaConstant>
			<SimulaTable name_column1="time" name_column2="hydraulicHeadAtRootSurface" unit_column1="day" unit_column2="cm" function="getValuesFromSWMS"/>
			<SimulaTable name_column1="time" name_column2="volumetricWaterContentAtTheRootSurface" unit_column1="day" unit_column2="cm3/cm3" function="getValuesFromSWMS"/>
		</SimulaDirective>
		<SimulaVariable name="rootWaterUptake" unit="cm3" function="rootTotalRates"/>
		<SimulaVariable name="rootSystemWaterUptake" unit="cm3" function="rootSystemTotalRates"/>
	</SimulaDirective>
	<SimulaDirective path="dataPointTemplate">
		<!--SimulaTable name_column1="time" name_column2="rootSegmentWaterUptake" unit_column1="day" unit_column2="cm3" function="getValuesFromPlantWaterUptake">-1 0 0 0</SimulaTable-->
		<SimulaVariable name="rootSegmentWaterUptake" unit="cm3" function="useDerivative"/>
		<SimulaTable name_column1="time" name_column2="rootSegmentWaterUptakeRate" unit_column1="day" unit_column2="cm3/day" function="getValuesFromPlantWaterUptake">-100000 0</SimulaTable>
		<SimulaTable name_column1="time" name_column2="volumetricWaterContentAtTheRootSurface" unit_column1="day" unit_column2="cm3/cm3" function="getValuesFromSWMS" integrationFunction="BackwardEuler"/>
		<SimulaTable name_column1="time" name_column2="xylemWaterPotential" unit_column1="day" unit_column2="cm" function="getValuesFromPlantWaterUptake">-1 -10</SimulaTable>
		<SimulaTable name_column1="time" name_column2="hydraulicHeadAtRootSurface" unit_column1="day" unit_column2="cm" function="getValuesFromSWMS"/>
		<SimulaLink name="radialHydraulicConductivity" unit="cm/day/hPa"/>
		<SimulaLink name="lateralHydraulicConductivity" unit="cm4/day/hPa"/>
		<SimulaDerivative name="rootSegmentLateralHydraulicConductivity" unit="cm3/day/hPa" function="hydraulicConductivity"/>
		<SimulaDerivative name="rootSegmentRadialHydraulicConductivity" unit="cm3/day/hPa" function="hydraulicConductivity"/>
	</SimulaDirective>
	<!--SimulaIncludeFile fileName="templates/plantTemplate.IncludeGrowthImpedance.xml"/-->
<!-- Carbon -->
	<SimulaDirective path="plantTemplate">
		<SimulaVariable name="rootGrowthScalingFactor" unit="100%" function="rootGrowthScalingFactor"/>
		<SimulaVariable name="rootGrowthScalingFactor;majorAxes" unit="100%" function="rootGrowthScalingFactor"/>
		<SimulaVariable name="secondaryRootGrowthScalingFactor" unit="100%" function="rootGrowthScalingFactor"/>
		<SimulaDerivative name="relativeCarbonAllocation2Roots" unit="100%" function="relativeCarbonAllocation2RootsOneMinusShoot"/>
		<SimulaDerivative name="relativeCarbonAllocation2Shoot" unit="100%" function="relativeCarbonAllocation2ShootPotentialGrowth"/>
		<SimulaVariable name="carbonAllocation2Shoot" unit="g" function="carbonAllocation2Shoot"/>
		<SimulaVariable name="carbonAllocation2Roots" unit="g" function="carbonAllocation2Roots"/>
	</SimulaDirective>
	<SimulaDirective path="shootTemplate">
		<SimulaDerivative name="relativeCarbonAllocation2Stems" unit="100%" function="relativeCarbonAllocation2StemsOneMinusLeafs"/>
		<SimulaDerivative name="relativeCarbonAllocation2Leafs" unit="100%" function="relativeCarbonAllocation2LeafsFromInputFile"/>
		<SimulaVariable name="carbonAllocation2Leafs" unit="g" function="carbonAllocation2Leafs"/>
		<SimulaVariable name="carbonAllocation2Stems" unit="g" function="carbonAllocation2Stems"/>
	</SimulaDirective>
	<SimulaDirective path="plantTemplate">
		<SimulaVariable name="plantCarbonIncome" unit="g" function="plantCarbonIncomeRate"/>
		<SimulaVariable name="carbonAvailableForGrowth" unit="g" function="carbonAvailableForGrowth"/>
		<SimulaVariable name="carbonReserves" unit="g" function="carbonReserves" integrationFunction="Heuns"/>
	</SimulaDirective>
<!-- New C4 model -->
	<SimulaDirective path="shootTemplate">
		<SimulaVariable name="photosynthesisLintul" function="photosynthesisLintulV2" unit="g" replacesPreviousDeclaration="true"/>
		<SimulaDerivative name="lightInterception" unit="W/m2" function="lightInterception"/>
		<SimulaDerivative name="leafIrradiation" function="leafIrradiation" unit="W/m2"/>
		<SimulaDerivative name="sunlitLeafIrradiation" function="sunlitLeafIrradiation" unit="W/m2"/>
		<SimulaDerivative name="shadedLeafIrradiation" function="shadedLeafIrradiation" unit="W/m2"/>
		<SimulaVariable name="photosynthesis" function="integratePhotosynthesisRate" unit="g" replacesPreviousDeclaration="true"/>
		<SimulaVariable name="sunlitPhotosynthesis" function="integratePhotosynthesisRate" unit="g"/>
		<SimulaVariable name="shadedPhotosynthesis" function="integratePhotosynthesisRate" unit="g"/>
		<SimulaDerivative name="photosynthesisRate" function="weighedAverageOfSunlitAndShaded" unit="umol/m2/s" replacesPreviousDeclaration="true"/>
		<SimulaDerivative name="sunlitPhotosynthesisRate" function="photosynthesisRateFarquhar" unit="umol/m2/s"/>
		<SimulaDerivative name="shadedPhotosynthesisRate" function="photosynthesisRateFarquhar" unit="umol/m2/s"/>
		<SimulaDerivative name="carbonLimitedPhotosynthesisRate" function="weighedAverageOfSunlitAndShaded" unit="umol/m2/s" replacesPreviousDeclaration="true"/>
		<SimulaDerivative name="sunlitCarbonLimitedPhotosynthesisRate" function="carbonLimitedPhotosynthesisRate" unit="umol/m2/s"/>
		<SimulaDerivative name="shadedCarbonLimitedPhotosynthesisRate" function="carbonLimitedPhotosynthesisRate" unit="umol/m2/s"/>
		<SimulaDerivative name="lightLimitedPhotosynthesisRate" function="weighedAverageOfSunlitAndShaded" unit="umol/m2/s" replacesPreviousDeclaration="true"/>
		<SimulaDerivative name="sunlitLightLimitedPhotosynthesisRate" function="lightLimitedPhotosynthesisRate" unit="umol/m2/s"/>
		<SimulaDerivative name="shadedLightLimitedPhotosynthesisRate" function="lightLimitedPhotosynthesisRate" unit="umol/m2/s"/>
		<SimulaDerivative name="mesophyllCO2Concentration" function="weighedAverageOfSunlitAndShaded" unit="umol/mol" replacesPreviousDeclaration="true"/>
		<SimulaDerivative name="sunlitMesophyllCO2Concentration" function="mesophyllCO2Concentration" unit="umol/mol"/>
		<SimulaDerivative name="shadedMesophyllCO2Concentration" function="mesophyllCO2Concentration" unit="umol/mol"/>
		<SimulaDerivative name="PEPCarboxylationRate" function="weighedAverageOfSunlitAndShaded" unit="umol/m2/s" replacesPreviousDeclaration="true"/>
		<SimulaDerivative name="sunlitPEPCarboxylationRate" function="PEPCarboxylationRate" unit="umol/m2/s"/>
		<SimulaDerivative name="shadedPEPCarboxylationRate" function="PEPCarboxylationRate" unit="umol/m2/s"/>
		<SimulaDerivative name="bundleSheathCO2Concentration" function="weighedAverageOfSunlitAndShaded" unit="umol/mol" replacesPreviousDeclaration="true"/><!-- Only for C4 -->
		<SimulaDerivative name="sunlitBundleSheathCO2Concentration" function="bundleSheathCO2Concentration" unit="umol/mol"/><!-- Only for C4 -->
		<SimulaDerivative name="shadedBundleSheathCO2Concentration" function="bundleSheathCO2Concentration" unit="umol/mol"/><!-- Only for C4 -->
		<SimulaDerivative name="CO2Leakage" function="weighedAverageOfSunlitAndShaded" unit="umol/m2/s" replacesPreviousDeclaration="true"/>
		<SimulaDerivative name="sunlitCO2Leakage" function="CO2Leakage" unit="umol/m2/s"/>
		<SimulaDerivative name="shadedCO2Leakage" function="CO2Leakage" unit="umol/m2/s"/>
		<SimulaDerivative name="mesophyllO2Concentration" function="weighedAverageOfSunlitAndShaded" unit="mmol/mol" replacesPreviousDeclaration="true"/>
		<SimulaDerivative name="sunlitMesophyllO2Concentration" function="mesophyllO2Concentration" unit="mmol/mol"/>
		<SimulaDerivative name="shadedMesophyllO2Concentration" function="mesophyllO2Concentration" unit="mmol/mol"/>
		<SimulaDerivative name="bundleSheathO2Concentration" function="weighedAverageOfSunlitAndShaded" unit="mmol/mol" replacesPreviousDeclaration="true"/><!-- Only for C4 -->
		<SimulaDerivative name="sunlitBundleSheathO2Concentration" function="bundleSheathO2Concentration" unit="mmol/mol"/><!-- Only for C4 -->
		<SimulaDerivative name="shadedBundleSheathO2Concentration" function="bundleSheathO2Concentration" unit="mmol/mol"/><!-- Only for C4 -->
		<SimulaDerivative name="O2Leakage" function="weighedAverageOfSunlitAndShaded" unit="mmol/m2/s" replacesPreviousDeclaration="true"/>
		<SimulaDerivative name="sunlitO2Leakage" function="O2Leakage" unit="mmol/m2/s"/>
		<SimulaDerivative name="shadedO2Leakage" function="O2Leakage" unit="mmol/m2/s"/>
		<SimulaDerivative name="stomatalConductance" function="weighedAverageOfSunlitAndShaded" unit="mol/m2/s" replacesPreviousDeclaration="true"/>
		<SimulaDerivative name="sunlitStomatalConductance" function="stomatalConductance" unit="mol/m2/s"/>
		<SimulaDerivative name="shadedStomatalConductance" function="stomatalConductance" unit="mol/m2/s"/>
		<SimulaDerivative name="leafTemperature" function="weighedAverageOfSunlitAndShaded" unit="degreesC" replacesPreviousDeclaration="true"/>
		<SimulaDerivative name="sunlitLeafTemperature" function="leafTemperature" unit="degreesC"/>
		<SimulaDerivative name="shadedLeafTemperature" function="leafTemperature" unit="degreesC"/>
		<SimulaVariable name="cropHeight" function="cropHeight" unit="cm"/>
		<SimulaVariable name="potentialCropHeight" function="cropHeight" unit="cm"/>
		<SimulaVariable name="potentialLeafArea" unit="cm2" function="potentialLeafGrowthRate"/>
		<SimulaVariable name="leafArea" unit="cm2" function="leafArea" replacesPreviousDeclaration="whenExisting"/>
		<SimulaDerivative name="leafAreaReductionCoefficient" unit="cm2/cm2" function="leafAreaReductionCoefficient"/>
		<SimulaDerivative name="sunlitLeafArea" unit="cm2" function="sunlitLeafArea"/>
		<SimulaDerivative name="shadedLeafArea" unit="cm2" function="sunlitLeafArea"/>
		<SimulaDerivative name="sunlitLeafAreaIndex" function="sunlitLeafAreaIndex"/>
		<SimulaDerivative name="shadedLeafAreaIndex" function="shadedLeafAreaIndex"/>
	</SimulaDirective>
<!-- Potential growth -->	
	<SimulaDirective path="hypocotylTemplate">
		<SimulaDirective path="growthpoint">
			<SimulaVariable name="rootPotentialLongitudinalGrowth" unit="cm" function="potentialRootGrowthRate"/>
		</SimulaDirective>
	</SimulaDirective>
	<SimulaDirective path="siblingRootTemplate">
		<SimulaDirective path="growthpoint">
			<SimulaVariable name="rootPotentialLongitudinalGrowth" unit="cm" function="potentialRootGrowthRate"/>
		</SimulaDirective>
	</SimulaDirective>
<!-- Impedance -->
	<SimulaDirective path="siblingRootTemplate/growthpoint">
		<SimulaDerivative name="rootGrowthImpedance" function="rootGrowthImpedanceRateMultiplier"/>
		<SimulaDerivative name="rootDiameterImpedance" function="rootDiameterImpedanceMultiplier"/>
		<SimulaDerivative name="soilPenetrationResistance" unit="kPa" function="rootImpedanceGao"/>
	</SimulaDirective>
	<SimulaDirective path="hypocotylTemplate/growthpoint">
		<SimulaDerivative name="rootGrowthImpedance" function="rootGrowthImpedanceRateMultiplier"/>
		<SimulaDerivative name="rootDiameterImpedance" function="rootDiameterImpedanceMultiplier"/>
		<SimulaDerivative name="soilPenetrationResistance" unit="kPa" function="rootImpedanceGao"/>
	</SimulaDirective>
	<SimulaDirective path="/dataPointTemplate">
		<SimulaDerivative name="rootGrowthImpedance" function="rootGrowthImpedanceRateMultiplier"/>
		<SimulaDerivative name="rootDiameterImpedance" function="rootDiameterImpedanceMultiplier"/>
		<SimulaDerivative name="soilPenetrationResistance" unit="kPa" function="rootImpedanceGao"/>
	</SimulaDirective>
<!-- Carbon sinks -->
	<SimulaDirective path="plantTemplate">
		<SimulaVariable name="plantPotentialCarbonSinkForGrowth" unit="g" function="plantTotal"/>
		<SimulaVariable name="rootPotentialCarbonSinkForGrowth" unit="g" function="plantTotal"/>
		<SimulaVariable name="rootPotentialCarbonSinkForGrowth;majorAxes" unit="g" function="plantTotal"/>
		<SimulaVariable name="rootSecondaryPotentialCarbonSinkForGrowth" unit="g" function="plantTotal"/>
		<SimulaVariable name="shootPotentialCarbonSinkForGrowth" unit="g" function="plantTotal"/>
	</SimulaDirective>
	<SimulaDirective path="shootTemplate">
		<SimulaVariable name="leafPotentialCarbonSinkForGrowth" unit="g" function="leafPotentialCarbonSinkForGrowth"/>
		<SimulaVariable name="stemPotentialCarbonSinkForGrowth" unit="g" function="stemPotentialCarbonSinkForGrowth"/>
	</SimulaDirective>
	<SimulaDirective path="hypocotylTemplate">
		<SimulaDirective path="growthpoint">
			<SimulaVariable name="rootSegmentPotentialCarbonSinkForGrowth" unit="g" function="rootNodePotentialCarbonSinkForGrowth"/>
			<SimulaConstant name="rootSegmentSecondaryPotentialCarbonSinkForGrowth" unit="g"/>
		</SimulaDirective>
		<SimulaVariable name="rootSystemPotentialCarbonSinkForGrowth" unit="g" function="rootSystemTotalRates"/>
		<SimulaVariable name="rootSystemPotentialCarbonSinkForGrowth;majorAxes" unit="g" function="rootSystemTotalRates">0 
			<SimulaConstant name="includedRootClasses" type="string">hypocotyl, primaryRoot, seminal, nodalRoots, nodalRoots1, nodalRoots2, nodalRoots3, nodalRoots4, nodalRoots5, braceRoots, braceRoots1, braceRoots2, braceRoots3, basalWhorl1, basalWhorl2, basalWhorl3, basalWhorl4</SimulaConstant>
		</SimulaVariable>
		<SimulaVariable name="rootSecondaryPotentialCarbonSinkForGrowth" unit="g" function="rootTotalRates"/>
		<SimulaVariable name="rootSystemSecondaryPotentialCarbonSinkForGrowth" unit="g" function="rootSystemTotalRates"/>
	</SimulaDirective>
	<SimulaDirective path="siblingRootTemplate">
		<SimulaDirective path="growthpoint">
			<SimulaVariable name="rootSegmentPotentialCarbonSinkForGrowth" unit="g" function="rootNodePotentialCarbonSinkForGrowth"/>
			<SimulaConstant name="rootSegmentSecondaryPotentialCarbonSinkForGrowth" unit="g"/>
		</SimulaDirective>
		<SimulaVariable name="rootSystemPotentialCarbonSinkForGrowth" unit="g" function="rootSystemTotalRates"/>
		<SimulaVariable name="rootSystemPotentialCarbonSinkForGrowth;majorAxes" unit="g" function="rootSystemTotalRates">0 
			<SimulaConstant name="includedRootClasses" type="string">hypocotyl, primaryRoot, seminal, nodalRoots, nodalRoots1, nodalRoots2, nodalRoots3, nodalRoots4, nodalRoots5, braceRoots, braceRoots1, braceRoots2, braceRoots3, basalWhorl1, basalWhorl2, basalWhorl3, basalWhorl4</SimulaConstant>
		</SimulaVariable>
		<SimulaVariable name="rootSecondaryPotentialCarbonSinkForGrowth" unit="g" function="rootTotalRates"/>
		<SimulaVariable name="rootSystemSecondaryPotentialCarbonSinkForGrowth" unit="g" function="rootSystemTotalRates"/>
	</SimulaDirective>
	<SimulaDirective path="dataPointTemplate">
		<SimulaVariable name="rootSegmentSecondaryPotentialCarbonSinkForGrowth" unit="g" function="rootNodePotentialCarbonSinkForGrowth"/>
		<SimulaConstant name="rootSegmentPotentialCarbonSinkForGrowth" unit="g"/>
	</SimulaDirective>
<!-- Respiration -->
	<SimulaDirective path="plantTemplate">
		<SimulaVariable name="plantRespiration" unit="g" function="plantTotalRates"/>
		<SimulaVariable name="shootRespiration" unit="g" function="plantTotalRatesShootFraction"/>
		<SimulaVariable name="rootRespiration" unit="g" function="plantTotalRatesRootFraction"/>
	</SimulaDirective>
	<SimulaDirective path="shootTemplate">
		<SimulaVariable name="leafRespiration" unit="g" function="useDerivative" replacesPreviousDeclaration="true"/>
		<SimulaVariable name="shadedLeafRespiration" unit="g" function="useDerivative"/>
		<SimulaVariable name="sunlitLeafRespiration" unit="g" function="useDerivative"/>
		<SimulaDerivative name="leafRespirationRate" unit="g/day" function="sumOfSunlitAndShaded" replacesPreviousDeclaration="true"/>
		<SimulaDerivative name="sunlitLeafRespirationRate" unit="g/day" function="leafRespirationRateFarquhar"/>
		<SimulaDerivative name="shadedLeafRespirationRate" unit="g/day" function="leafRespirationRateFarquhar"/>
		<SimulaVariable name="stemRespiration" unit="g" function="stemRespirationRateFarquhar">
			<SimulaConstant name="rateMultiplier">0.5</SimulaConstant>
		</SimulaVariable>
	</SimulaDirective>
	<SimulaDirective path="hypocotylTemplate">
		<SimulaDirective path="growthpoint">
			<SimulaConstant name="rootSegmentRespiration" unit="g">0</SimulaConstant>
		</SimulaDirective>
		<SimulaVariable name="rootRespiration" unit="g" function="rootTotalRates"/>
		<SimulaVariable name="rootSystemRespiration" unit="g" function="rootSystemTotalRates"/>
	</SimulaDirective>
	<SimulaDirective path="siblingRootTemplate">
		<SimulaDirective path="growthpoint">
			<SimulaConstant name="rootSegmentRespiration" unit="g">0</SimulaConstant>
		</SimulaDirective>
		<SimulaVariable name="rootRespiration" unit="g" function="rootTotalRates"/>
		<SimulaVariable name="rootSystemRespiration" unit="g" function="rootSystemTotalRates"/>
	</SimulaDirective>
	<SimulaDirective path="dataPointTemplate">
		<SimulaVariable name="rootSegmentRespiration" unit="g/day" function="rootSegmentRespirationRate"/>
	</SimulaDirective>
<!-- Carbon costs -->
	<SimulaDirective path="/plantTemplate">
		<SimulaVariable name="rootCarbonCosts" unit="g" function="sum">0 
			<SimulaConstant name="paths" type="string">rootCarbonCostOfExudates;rootCarbonCostOfNutrientUptake;rootCarbonCostOfBiologicalNitrogenFixation</SimulaConstant>
		</SimulaVariable>
		<SimulaDerivative name="plantCarbonBalance" unit="g" function="plantCarbonBalance"/>
		<SimulaVariable name="rootCarbonCostOfExudates" unit="g" function="plantTotal"/>
	</SimulaDirective>
	<SimulaDirective path="/hypocotylTemplate">
		<SimulaDirective path="growthpoint">
			<SimulaConstant name="rootSegmentCarbonCostOfExudates" unit="g" >0</SimulaConstant>
		</SimulaDirective>
		<SimulaVariable name="rootCarbonCostOfExudates" unit="g" function="rootTotal.v2"/>
		<SimulaVariable name="rootSystemCarbonCostOfExudates" unit="g" function="rootSystemTotal"/>
	</SimulaDirective>
	<SimulaDirective path="/siblingRootTemplate">
		<SimulaDirective path="growthpoint">
			<SimulaConstant name="rootSegmentCarbonCostOfExudates" unit="g" >0</SimulaConstant>
		</SimulaDirective>
		<SimulaVariable name="rootCarbonCostOfExudates" unit="g" function="rootTotal.v2"/>
		<SimulaVariable name="rootSystemCarbonCostOfExudates" unit="g" function="rootSystemTotal"/>
	</SimulaDirective>
	<SimulaDirective path="/dataPointTemplate">
		<SimulaVariable name="rootSegmentCarbonCostOfExudates" unit="g" function="carbonCostOfExudates"/>
	</SimulaDirective>
<!-- Root hairs -->
	<SimulaDirective path="/dataPointTemplate">
		<SimulaLink name="rootHairDiameter"/>
		<SimulaLink name="rootHairLength" unit="cm"/>
		<SimulaLink name="rootHairDensity" unit="#/cm"/>
		<SimulaDerivative function="rootSegmentRootHairSurfaceArea" name="rootHairSurfaceArea" unit="cm2/cm"/>
	</SimulaDirective>
<!-- Stress -->
	<SimulaDirective path="plantTemplate">
		<SimulaDerivative name="stressFactor" function="stressFactor"/>
		<SimulaDerivative name="stressFactor:impactOn:photosynthesis" function="stressFactor"/>
		<SimulaDerivative name="stressFactor:impactOn:stomatalConductance" function="stressFactor"/>
		<SimulaDerivative name="stressFactor:impactOn:leafAreaExpantionRate" function="stressFactor"/>
		<SimulaDerivative name="stressFactor:impactOn:cropHeightGrowthSpeed" function="stressFactor"/>
		<SimulaDerivative name="stressFactor:impactOn:rootPotentialLongitudinalGrowth" function="stressFactor"/>
		<!--SimulaDerivative name="stressFactor:impactOn:numberOfWhorlRoots" function="stressFactor"/-->
		<!--SimulaDerivative name="stressFactor:impactOn:branchingFrequencyMultiplier" function="stressFactor"/-->
		<SimulaBase name="water">
			<SimulaDerivative name="nutrientStressFactor" unit="100%" function="waterStressFactor"/>
		</SimulaBase>
	</SimulaDirective>
	<SimulaDirective path="shootTemplate">
		<SimulaVariable name="stressAdjustedPotentialLeafArea" unit="cm2" function="stressAdjustedPotentialLeafGrowthRate"/>
	</SimulaDirective>
<!-- Soil -->
	<SimulaDirective path="soil">
		<SimulaDerivative function="rootLengthProfile" name="RootLengthProfile_00-10" unit="cm">
			<SimulaConstant name="y1">0</SimulaConstant>
			<SimulaConstant name="y2">-10</SimulaConstant>
		</SimulaDerivative>
		<SimulaDerivative function="rootLengthProfile" name="RootLengthProfile_10-20" unit="cm">
			<SimulaConstant name="y1">-10</SimulaConstant>
			<SimulaConstant name="y2">-20</SimulaConstant>
		</SimulaDerivative>
		<SimulaDerivative function="rootLengthProfile" name="RootLengthProfile_20-30" unit="cm">
			<SimulaConstant name="y1">-20</SimulaConstant>
			<SimulaConstant name="y2">-30</SimulaConstant>
		</SimulaDerivative>
		<SimulaDerivative function="rootLengthProfile" name="RootLengthProfile_30-40" unit="cm">
			<SimulaConstant name="y1">-30</SimulaConstant>
			<SimulaConstant name="y2">-40</SimulaConstant>
		</SimulaDerivative>
		<SimulaDerivative function="rootLengthProfile" name="RootLengthProfile_40-50" unit="cm">
			<SimulaConstant name="y1">-40</SimulaConstant>
			<SimulaConstant name="y2">-50</SimulaConstant>
		</SimulaDerivative>
		<SimulaDerivative function="rootLengthProfile" name="RootLengthProfile_50-60" unit="cm">
			<SimulaConstant name="y1">-50</SimulaConstant>
			<SimulaConstant name="y2">-60</SimulaConstant>
		</SimulaDerivative>
		<SimulaDerivative function="rootLengthProfile" name="RootLengthProfile_60-70" unit="cm">
			<SimulaConstant name="y1">-60</SimulaConstant>
			<SimulaConstant name="y2">-70</SimulaConstant>
		</SimulaDerivative>
		<SimulaDerivative function="rootLengthProfile" name="RootLengthProfile_70-80" unit="cm">
			<SimulaConstant name="y1">-70</SimulaConstant>
			<SimulaConstant name="y2">-80</SimulaConstant>
		</SimulaDerivative>
		<SimulaDerivative function="rootLengthProfile" name="RootLengthProfile_80-90" unit="cm">
			<SimulaConstant name="y1">-80</SimulaConstant>
			<SimulaConstant name="y2">-90</SimulaConstant>
		</SimulaDerivative>
		<SimulaDerivative function="rootLengthProfile" name="RootLengthProfile_90+" unit="cm">
			<SimulaConstant name="y1">-90</SimulaConstant>
			<SimulaConstant name="y2">-1000</SimulaConstant>
		</SimulaDerivative>
		<SimulaDerivative function="rootPropertyDepthProfile" name="RootDryWeightProfile_00-10" unit="g">
			<SimulaConstant name="y1">0</SimulaConstant>
			<SimulaConstant name="y2">-10</SimulaConstant>
			<SimulaConstant name="property" type="string">DryWeight</SimulaConstant>
		</SimulaDerivative>
		<SimulaDerivative function="rootPropertyDepthProfile" name="RootDryWeightProfile_10-20" unit="g">
			<SimulaConstant name="y1">-10</SimulaConstant>
			<SimulaConstant name="y2">-20</SimulaConstant>
			<SimulaConstant name="property" type="string">DryWeight</SimulaConstant>
		</SimulaDerivative>
		<SimulaDerivative function="rootPropertyDepthProfile" name="RootDryWeightProfile_20-30" unit="g">
			<SimulaConstant name="y1">-20</SimulaConstant>
			<SimulaConstant name="y2">-30</SimulaConstant>
			<SimulaConstant name="property" type="string">DryWeight</SimulaConstant>
		</SimulaDerivative>
		<SimulaDerivative function="rootPropertyDepthProfile" name="RootDryWeightProfile_30-40" unit="g">
			<SimulaConstant name="y1">-30</SimulaConstant>
			<SimulaConstant name="y2">-40</SimulaConstant>
			<SimulaConstant name="property" type="string">DryWeight</SimulaConstant>
		</SimulaDerivative>
		<SimulaDerivative function="rootPropertyDepthProfile" name="RootDryWeightProfile_40-50" unit="g">
			<SimulaConstant name="y1">-40</SimulaConstant>
			<SimulaConstant name="y2">-50</SimulaConstant>
			<SimulaConstant name="property" type="string">DryWeight</SimulaConstant>
		</SimulaDerivative>
		<SimulaDerivative function="rootPropertyDepthProfile" name="RootDryWeightProfile_50-60" unit="g">
			<SimulaConstant name="y1">-50</SimulaConstant>
			<SimulaConstant name="y2">-60</SimulaConstant>
			<SimulaConstant name="property" type="string">DryWeight</SimulaConstant>
		</SimulaDerivative>
		<SimulaDerivative function="rootPropertyDepthProfile" name="RootDryWeightProfile_60-70" unit="g">
			<SimulaConstant name="y1">-60</SimulaConstant>
			<SimulaConstant name="y2">-70</SimulaConstant>
			<SimulaConstant name="property" type="string">DryWeight</SimulaConstant>
		</SimulaDerivative>
		<SimulaDerivative function="rootPropertyDepthProfile" name="RootDryWeightProfile_70-80" unit="g">
			<SimulaConstant name="y1">-70</SimulaConstant>
			<SimulaConstant name="y2">-80</SimulaConstant>
			<SimulaConstant name="property" type="string">DryWeight</SimulaConstant>
		</SimulaDerivative>
		<SimulaDerivative function="rootPropertyDepthProfile" name="RootDryWeightProfile_80-90" unit="g">
			<SimulaConstant name="y1">-80</SimulaConstant>
			<SimulaConstant name="y2">-90</SimulaConstant>
			<SimulaConstant name="property" type="string">DryWeight</SimulaConstant>
		</SimulaDerivative>
		<SimulaDerivative function="rootPropertyDepthProfile" name="RootDryWeightProfile_90+" unit="g">
			<SimulaConstant name="y1">-90</SimulaConstant>
			<SimulaConstant name="y2">-1000</SimulaConstant>
			<SimulaConstant name="property" type="string">DryWeight</SimulaConstant>
		</SimulaDerivative>
		<SimulaDerivative function="rootPropertyDepthProfile" name="RootRespirationProfile_00-10" unit="g">
			<SimulaConstant name="y1">0</SimulaConstant>
			<SimulaConstant name="y2">-10</SimulaConstant>
			<SimulaConstant name="property" type="string">Respiration</SimulaConstant>
		</SimulaDerivative>
		<SimulaDerivative function="rootPropertyDepthProfile" name="RootRespirationProfile_10-20" unit="g">
			<SimulaConstant name="y1">-10</SimulaConstant>
			<SimulaConstant name="y2">-20</SimulaConstant>
			<SimulaConstant name="property" type="string">Respiration</SimulaConstant>
		</SimulaDerivative>
		<SimulaDerivative function="rootPropertyDepthProfile" name="RootRespirationProfile_20-30" unit="g">
			<SimulaConstant name="y1">-20</SimulaConstant>
			<SimulaConstant name="y2">-30</SimulaConstant>
			<SimulaConstant name="property" type="string">Respiration</SimulaConstant>
		</SimulaDerivative>
		<SimulaDerivative function="rootPropertyDepthProfile" name="RootRespirationProfile_30-40" unit="g">
			<SimulaConstant name="y1">-30</SimulaConstant>
			<SimulaConstant name="y2">-40</SimulaConstant>
			<SimulaConstant name="property" type="string">Respiration</SimulaConstant>
		</SimulaDerivative>
		<SimulaDerivative function="rootPropertyDepthProfile" name="RootRespirationProfile_40-50" unit="g">
			<SimulaConstant name="y1">-40</SimulaConstant>
			<SimulaConstant name="y2">-50</SimulaConstant>
			<SimulaConstant name="property" type="string">Respiration</SimulaConstant>
		</SimulaDerivative>
		<SimulaDerivative function="rootPropertyDepthProfile" name="RootRespirationProfile_50-60" unit="g">
			<SimulaConstant name="y1">-50</SimulaConstant>
			<SimulaConstant name="y2">-60</SimulaConstant>
			<SimulaConstant name="property" type="string">Respiration</SimulaConstant>
		</SimulaDerivative>
		<SimulaDerivative function="rootPropertyDepthProfile" name="RootRespirationProfile_60-70" unit="g">
			<SimulaConstant name="y1">-60</SimulaConstant>
			<SimulaConstant name="y2">-70</SimulaConstant>
			<SimulaConstant name="property" type="string">Respiration</SimulaConstant>
		</SimulaDerivative>
		<SimulaDerivative function="rootPropertyDepthProfile" name="RootRespirationProfile_70-80" unit="g">
			<SimulaConstant name="y1">-70</SimulaConstant>
			<SimulaConstant name="y2">-80</SimulaConstant>
			<SimulaConstant name="property" type="string">Respiration</SimulaConstant>
		</SimulaDerivative>
		<SimulaDerivative function="rootPropertyDepthProfile" name="RootRespirationProfile_80-90" unit="g">
			<SimulaConstant name="y1">-80</SimulaConstant>
			<SimulaConstant name="y2">-90</SimulaConstant>
			<SimulaConstant name="property" type="string">Respiration</SimulaConstant>
		</SimulaDerivative>
		<SimulaDerivative function="rootPropertyDepthProfile" name="RootRespirationProfile_90+" unit="g">
			<SimulaConstant name="y1">-90</SimulaConstant>
			<SimulaConstant name="y2">-1000</SimulaConstant>
			<SimulaConstant name="property" type="string">Respiration</SimulaConstant>
		</SimulaDerivative>
		<SimulaDerivative function="rootPropertyDepthProfile" name="RootExudationProfile_00-10" unit="g">
			<SimulaConstant name="y1">0</SimulaConstant>
			<SimulaConstant name="y2">-10</SimulaConstant>
			<SimulaConstant name="property" type="string">CarbonCostOfExudates</SimulaConstant>
		</SimulaDerivative>
		<SimulaDerivative function="rootPropertyDepthProfile" name="RootExudationProfile_10-20" unit="g">
			<SimulaConstant name="y1">-10</SimulaConstant>
			<SimulaConstant name="y2">-20</SimulaConstant>
			<SimulaConstant name="property" type="string">CarbonCostOfExudates</SimulaConstant>
		</SimulaDerivative>
		<SimulaDerivative function="rootPropertyDepthProfile" name="RootExudationProfile_20-30" unit="g">
			<SimulaConstant name="y1">-20</SimulaConstant>
			<SimulaConstant name="y2">-30</SimulaConstant>
			<SimulaConstant name="property" type="string">CarbonCostOfExudates</SimulaConstant>
		</SimulaDerivative>
		<SimulaDerivative function="rootPropertyDepthProfile" name="RootExudationProfile_30-40" unit="g">
			<SimulaConstant name="y1">-30</SimulaConstant>
			<SimulaConstant name="y2">-40</SimulaConstant>
			<SimulaConstant name="property" type="string">CarbonCostOfExudates</SimulaConstant>
		</SimulaDerivative>
		<SimulaDerivative function="rootPropertyDepthProfile" name="RootExudationProfile_40-50" unit="g">
			<SimulaConstant name="y1">-40</SimulaConstant>
			<SimulaConstant name="y2">-50</SimulaConstant>
			<SimulaConstant name="property" type="string">CarbonCostOfExudates</SimulaConstant>
		</SimulaDerivative>
		<SimulaDerivative function="rootPropertyDepthProfile" name="RootExudationProfile_50-60" unit="g">
			<SimulaConstant name="y1">-50</SimulaConstant>
			<SimulaConstant name="y2">-60</SimulaConstant>
			<SimulaConstant name="property" type="string">CarbonCostOfExudates</SimulaConstant>
		</SimulaDerivative>
		<SimulaDerivative function="rootPropertyDepthProfile" name="RootExudationProfile_60-70" unit="g">
			<SimulaConstant name="y1">-60</SimulaConstant>
			<SimulaConstant name="y2">-70</SimulaConstant>
			<SimulaConstant name="property" type="string">CarbonCostOfExudates</SimulaConstant>
		</SimulaDerivative>
		<SimulaDerivative function="rootPropertyDepthProfile" name="RootExudationProfile_70-80" unit="g">
			<SimulaConstant name="y1">-70</SimulaConstant>
			<SimulaConstant name="y2">-80</SimulaConstant>
			<SimulaConstant name="property" type="string">CarbonCostOfExudates</SimulaConstant>
		</SimulaDerivative>
		<SimulaDerivative function="rootPropertyDepthProfile" name="RootExudationProfile_80-90" unit="g">
			<SimulaConstant name="y1">-80</SimulaConstant>
			<SimulaConstant name="y2">-90</SimulaConstant>
			<SimulaConstant name="property" type="string">CarbonCostOfExudates</SimulaConstant>
		</SimulaDerivative>
		<SimulaDerivative function="rootPropertyDepthProfile" name="RootExudationProfile_90+" unit="g">
			<SimulaConstant name="y1">-90</SimulaConstant>
			<SimulaConstant name="y2">-1000</SimulaConstant>
			<SimulaConstant name="property" type="string">CarbonCostOfExudates</SimulaConstant>
		</SimulaDerivative>
		<SimulaDerivative function="rootPropertyDepthProfile" name="RootWaterUptakeProfile_00-10" unit="g">
			<SimulaConstant name="y1">0</SimulaConstant>
			<SimulaConstant name="y2">-10</SimulaConstant>
			<SimulaConstant name="property" type="string">WaterUptake</SimulaConstant>
		</SimulaDerivative>
		<SimulaDerivative function="rootPropertyDepthProfile" name="RootWaterUptakeProfile_10-20" unit="g">
			<SimulaConstant name="y1">-10</SimulaConstant>
			<SimulaConstant name="y2">-20</SimulaConstant>
			<SimulaConstant name="property" type="string">WaterUptake</SimulaConstant>
		</SimulaDerivative>
		<SimulaDerivative function="rootPropertyDepthProfile" name="RootWaterUptakeProfile_20-30" unit="g">
			<SimulaConstant name="y1">-20</SimulaConstant>
			<SimulaConstant name="y2">-30</SimulaConstant>
			<SimulaConstant name="property" type="string">WaterUptake</SimulaConstant>
		</SimulaDerivative>
		<SimulaDerivative function="rootPropertyDepthProfile" name="RootWaterUptakeProfile_30-40" unit="g">
			<SimulaConstant name="y1">-30</SimulaConstant>
			<SimulaConstant name="y2">-40</SimulaConstant>
			<SimulaConstant name="property" type="string">WaterUptake</SimulaConstant>
		</SimulaDerivative>
		<SimulaDerivative function="rootPropertyDepthProfile" name="RootWaterUptakeProfile_40-50" unit="g">
			<SimulaConstant name="y1">-40</SimulaConstant>
			<SimulaConstant name="y2">-50</SimulaConstant>
			<SimulaConstant name="property" type="string">WaterUptake</SimulaConstant>
		</SimulaDerivative>
		<SimulaDerivative function="rootPropertyDepthProfile" name="RootWaterUptakeProfile_50-60" unit="g">
			<SimulaConstant name="y1">-50</SimulaConstant>
			<SimulaConstant name="y2">-60</SimulaConstant>
			<SimulaConstant name="property" type="string">WaterUptake</SimulaConstant>
		</SimulaDerivative>
		<SimulaDerivative function="rootPropertyDepthProfile" name="RootWaterUptakeProfile_60-70" unit="g">
			<SimulaConstant name="y1">-60</SimulaConstant>
			<SimulaConstant name="y2">-70</SimulaConstant>
			<SimulaConstant name="property" type="string">WaterUptake</SimulaConstant>
		</SimulaDerivative>
		<SimulaDerivative function="rootPropertyDepthProfile" name="RootWaterUptakeProfile_70-80" unit="g">
			<SimulaConstant name="y1">-70</SimulaConstant>
			<SimulaConstant name="y2">-80</SimulaConstant>
			<SimulaConstant name="property" type="string">WaterUptake</SimulaConstant>
		</SimulaDerivative>
		<SimulaDerivative function="rootPropertyDepthProfile" name="RootWaterUptakeProfile_80-90" unit="g">
			<SimulaConstant name="y1">-80</SimulaConstant>
			<SimulaConstant name="y2">-90</SimulaConstant>
			<SimulaConstant name="property" type="string">WaterUptake</SimulaConstant>
		</SimulaDerivative>
		<SimulaDerivative function="rootPropertyDepthProfile" name="RootWaterUptakeProfile_90+" unit="g">
			<SimulaConstant name="y1">-90</SimulaConstant>
			<SimulaConstant name="y2">-1000</SimulaConstant>
			<SimulaConstant name="property" type="string">WaterUptake</SimulaConstant>
		</SimulaDerivative>
		<SimulaBase name="inTheRowCoring">
		<SimulaDerivative function="virtualCoring" name="00.000,00.000" unit="cm">
		<SimulaConstant name="center" type="coordinate">0 0 0</SimulaConstant>
		<SimulaConstant name="radius" unit="cm">4.5</SimulaConstant>
		<SimulaConstant name="coringDepth" unit="cm">-200</SimulaConstant>
		<SimulaConstant name="verticalSpacing" unit="cm">10</SimulaConstant></SimulaDerivative></SimulaBase>
		<SimulaBase name="betweenTheRowCoring">
		<SimulaDerivative function="virtualCoring" name="05.500,00.000" unit="cm">
		<SimulaConstant name="center" type="coordinate">5.5 0 0</SimulaConstant>
		<SimulaConstant name="radius" unit="cm">4.5</SimulaConstant>
		<SimulaConstant name="coringDepth" unit="cm">-200</SimulaConstant>
		<SimulaConstant name="verticalSpacing" unit="cm">10</SimulaConstant></SimulaDerivative></SimulaBase>
	</SimulaDirective>
	<SimulaDirective path="/dataPointTemplate">
		<SimulaLink name="aerenchymaFormation" unit="100%"/>
	</SimulaDirective>
<!-- Parameters -->
	<SimulaBase name="rootTypeParameters">
		<SimulaBase name="maize">
			<SimulaBase name="shoot">
				<SimulaTable name_column1="time" name_column2="leafAreaExpantionRate" unit_column1="day" unit_column2="cm2/day">0. 0. 2. 0. 2.38 2.32 2.77 3.24 3.15 3.93 3.54 4.41 3.92 4.72 4.3 4.87 4.69 4.89 5.07 4.81 5.45 4.64 5.84 4.41 6.22 4.14 6.61 3.84 6.99 3.55 7.37 3.27 7.76 3.02 8.14 2.83 8.53 2.71 8.91 2.66 9.29 2.71 9.68 2.88 10.06 3.16 10.44 3.58 10.83 4.15 11.21 4.87 11.6 5.76 11.98 6.82 12.36 8.07 12.75 9.5 13.13 11.13 13.52 12.96 13.9 14.99 14.28 17.23 14.67 19.68 15.05 22.35 15.43 25.22 15.82 28.32 16.2 31.62 16.59 35.14 16.97 38.87 17.35 42.81 17.74 46.95 18.12 51.29 18.51 55.83 18.89 60.55 19.27 65.45 19.66 70.53 20.04 75.76 20.42 81.16 20.81 86.69 21.19 92.36 21.58 98.15 21.96 104.05 22.34 110.04 22.73 116.11 23.11 122.24 23.49 128.42 23.88 134.63 24.26 140.86 24.65 147.08 25.03 153.28 25.41 159.42 25.8 165.51 26.18 171.5 26.57 177.39 26.95 183.14 27.33 188.73 27.72 194.13 28.1 199.33 28.48 204.29 28.87 208.98 29.25 213.38 29.64 217.45 30.02 221.18 30.4 224.52 30.79 227.44 31.17 229.92 31.56 231.91 31.94 233.39 33.09 234.36 50 234.36  60 234.36 80 0</SimulaTable>
				<SimulaConstant name="C4Photosynthesis" type="bool">1</SimulaConstant>
				<!-- Find literature references to properly parametrise this and the stress effects on leaf elongation rate and stomatal conductance. See: https://doi.org/10.1007/BF02370385 https://doi.org/10.1093/jxb/25.6.1085 https://doi.org/10.1093/jxb/25.6.1085-->
				<SimulaTable name_column1="collarPotential" unit_column1="hPa" name_column2="waterStressResponseCurve" unit_column2="noUnit" garbageCollectionOff="true">10000 1 -3000 1 -8000 0.4 -12000 0 -999999999999 0</SimulaTable>
				<SimulaConstant name="residualConductance" prettyName="residual Conductance" type="double" unit="mol/m2/s">0.017</SimulaConstant><!-- https://mountainscholar.org/bitstream/handle/10217/176672/Miner_colostate_0053A_13706.pdf?sequence=1 https://sci-hub.do/10.1078/0176-1617-00177-->
				<SimulaConstant name="BBSlope" prettyName="Ball Berry Slope" type="double" unit="#">4.53</SimulaConstant>	<!-- https://mountainscholar.org/bitstream/handle/10217/176672/Miner_colostate_0053A_13706.pdf?sequence=1 https://sci-hub.do/10.1078/0176-1617-00177-->
				<!-- https://naldc.nal.usda.gov/download/37614/PDF-->
				<SimulaConstant name="RubiscoCO2MichaelisConstantAt25C" unit="umol/mol">485</SimulaConstant><!-- https://onlinelibrary.wiley.com/doi/epdf/10.1111/j.1365-3040.2009.02095.x-->
				<SimulaConstant name="RubiscoCO2MichaelisActivationEnergy" unit="J/mol">35600</SimulaConstant><!-- https://www.ncbi.nlm.nih.gov/pmc/articles/PMC4861018/ -->
				<SimulaConstant name="RubiscoO2MichaelisConstantAt25C" unit="mmol/mol">146</SimulaConstant><!-- https://onlinelibrary.wiley.com/doi/epdf/10.1111/j.1365-3040.2009.02095.x-->
				<SimulaConstant name="RubiscoO2MichaelisActivationEnergy" unit="J/mol">15100</SimulaConstant><!-- https://www.ncbi.nlm.nih.gov/pmc/articles/PMC4861018/ -->
				<SimulaConstant name="MichaelisPEPAt25C" unit="umol/mol">40</SimulaConstant><!-- book --- https://onlinelibrary.wiley.com/doi/epdf/10.1111/j.1365-3040.2011.02414.x--><!-- https://www.ncbi.nlm.nih.gov/pmc/articles/PMC4861018/ -->
				<SimulaConstant name="MichaelisPEPActivationEnergy" unit="J/mol">68100</SimulaConstant><!-- https://www.ncbi.nlm.nih.gov/pmc/articles/PMC4861018/ -->
				<SimulaConstant name="dayRespirationAt25C" unit="umol/m2/s">1.95</SimulaConstant>
				<!--- https://www.ncbi.nlm.nih.gov/pmc/articles/PMC3130174/?tool=pmcentrez&renderty=    https://lib.dr.iastate.edu/cgi/viewcontent.cgi?article=3680&context=etd   https://www.ncbi.nlm.nih.gov/pmc/articles/PMC4861018/-->
				<!-- https://www.publish.csiro.au/fp/PP01091 --- Rd, Rdr and Rn --- mitochondrial respiration emitted (Rd) and refixed (Rdr) in the light and emitted in the dark (Rn) -->
				<SimulaConstant name="dayRespirationActivationEnergy" unit="J/mol">41850</SimulaConstant><!--- https://www.ncbi.nlm.nih.gov/pmc/articles/PMC4861018/-->
				<!-- The values of Vcmax, Vpmax and Jmax at 25 °C to which the curves are normalized are 32, 125 and 191 mmol m-2 s-1 respectively., https://onlinelibrary.wiley.com/doi/pdf/10.1111/j.1365-3040.2007.01691.x -->
				<SimulaConstant name="maxCarboxylationEfficiencyAt25C" unit="umol/m2/s">49</SimulaConstant><!-- https://onlinelibrary.wiley.com/doi/full/10.1111/pce.13511 , https://mountainscholar.org/bitstream/handle/10217/176672/Miner_colostate_0053A_13706.pdf?sequence=1 -->
				<SimulaConstant name="carboxylationActivationEnergy" unit="J/mol">67294</SimulaConstant><!-- https://www.ncbi.nlm.nih.gov/pmc/articles/PMC4861018/ -->
				<SimulaConstant name="carboxylationDeactivationEnergy" unit="J/mol">144568</SimulaConstant>
				<SimulaConstant name="carboxylationEntropyTerm" unit="J/K/mol">472</SimulaConstant><!-- https://www.ncbi.nlm.nih.gov/pmc/articles/PMC4861018/ -->
				<SimulaConstant name="maximumElectronTransportRateAt25C" unit="umol/m2/s">299</SimulaConstant><!-- https://onlinelibrary.wiley.com/doi/full/10.1111/pce.13511 , https://mountainscholar.org/bitstream/handle/10217/176672/Miner_colostate_0053A_13706.pdf?sequence=1 -->
				<SimulaConstant name="maximumElectronTransportRateActivationEnergy" unit="J/mol">77900</SimulaConstant>
				<SimulaConstant name="maximumElectronTransportRateDeactivationEnergy" unit="J/mol">191929</SimulaConstant>
				<SimulaConstant name="maximumElectronTransportRateEntropyTerm" unit="J/K/mol">627</SimulaConstant>
				<SimulaConstant name="maxPEPCarboxylationAt25C" unit="umol/m2/s">125</SimulaConstant><!-- https://www.ncbi.nlm.nih.gov/pmc/articles/PMC4861018/ --><!-- https://onlinelibrary.wiley.com/doi/full/10.1111/pce.13511 http://www.plantphysiol.org/content/plantphysiol/suppl/2017/07/27/pp.17.00666.DC1/PP2017-RA-00666DR1_Supplemental_Material_File_1final.pdf -->
				<SimulaConstant name="PEPCarboxylationActivationEnergy" unit="J/mol">70372</SimulaConstant><!-- https://www.ncbi.nlm.nih.gov/pmc/articles/PMC4861018/ -->
				<SimulaConstant name="PEPCarboxylationDeactivationEnergy" unit="J/mol">117910</SimulaConstant><!-- https://www.ncbi.nlm.nih.gov/pmc/articles/PMC4861018/ -->
				<SimulaConstant name="PEPCarboxylationEntropyTerm" unit="J/K/mol">376</SimulaConstant><!-- https://www.ncbi.nlm.nih.gov/pmc/articles/PMC4861018/ -->
				<SimulaConstant name="PEPRegeneration" unit="umol/m2/s">80</SimulaConstant><!--- book--->
				<SimulaConstant name="bundleSheathConductanceAt25C" unit="mol/m2/s">0.00287</SimulaConstant><!--- average over 3 stages - https://onlinelibrary.wiley.com/doi/epdf/10.1111/j.1365-3040.2011.02414.x --- http://www.plantphysiol.org/content/plantphysiol/suppl/2017/07/27/pp.17.00666.DC1/PP2017-RA-00666DR1_Supplemental_Material_File_1final.pdf https://www.ncbi.nlm.nih.gov/pmc/articles/PMC4861018/-->
				<SimulaConstant name="bundleSheathConductanceActivationEnergy" unit="J/mol">116700</SimulaConstant><!-- https://www.ncbi.nlm.nih.gov/pmc/articles/PMC4861018/ --><!--https://pdfs.semanticscholar.org/fa87/6b2bbd7db8b0ca7682396c37c2a1881f48c0.pdf,%20-->
				<SimulaConstant name="bundleSheathConductanceDeactivationEnergy" unit="J/mol">264600</SimulaConstant><!-- https://www.ncbi.nlm.nih.gov/pmc/articles/PMC4861018/ --><!--https://pdfs.semanticscholar.org/fa87/6b2bbd7db8b0ca7682396c37c2a1881f48c0.pdf,%20-->
				<SimulaConstant name="bundleSheathConductanceEntropyTerm" unit="J/K/mol">860</SimulaConstant><!-- https://www.ncbi.nlm.nih.gov/pmc/articles/PMC4861018/ --><!--https://pdfs.semanticscholar.org/fa87/6b2bbd7db8b0ca7682396c37c2a1881f48c0.pdf,%20-->
				<SimulaConstant name="CO2CompensationPointWithoutDayRespirationAt25C" unit="umol/mol">38.6</SimulaConstant><!-- for C4 plants (Woodward and Smith, 1994), the CPoint∗ is CPoint∗C4= 0.1CPoint∗C3, Cpotint c3 is 40.15 so for c4, itb 4.015 , file:///C:/Users/iba5104/Downloads/Yu2003_Article_ACoupledModelOfPhotosynthesis-.pdf -->
				<SimulaConstant name="CO2CompensationPointActivationEnergy" unit="J/mol">23400</SimulaConstant>
				<SimulaConstant name="leafAbsorptance">0.85</SimulaConstant>
				<SimulaConstant name="leafInfraredAbsorptance">0.96</SimulaConstant>
				<SimulaConstant name="spectralQuality">0.15</SimulaConstant>
				<SimulaConstant name="irradianceCurvatureFactor">0.7</SimulaConstant>
				<SimulaConstant name="electronTransportPartitioningFactor">0.4</SimulaConstant><!---- x --- JATP partitioning factor between C4 activity (V P) and C3 activity V C+ https://www.ncbi.nlm.nih.gov/pmc/articles/PMC4085954/#CIT0005 --->
				<!--- https://reader.elsevier.com/reader/sd/pii/S1573521409000025?token=3C3F23284D4553635D664EA2AB3A9288A8CECC383AB2400F45DA6BB814EFB8C75CB1A2C138694DF865006548F9A755E5 https://onlinelibrary.wiley.com/doi/full/10.1111/pce.12834 -->
				<SimulaConstant name="fractionOfPSIIActivityInBundleSheath">0.1</SimulaConstant><!-- alpha--- book maize and sorghum alha= 0-->
				<SimulaConstant name="dayRespirationMesophyllFraction">0.5</SimulaConstant><!-- https://onlinelibrary.wiley.com/doi/epdf/10.1111/j.1365-3040.2011.02414.x-->
				<SimulaConstant name="rubiscoSpecificityAt25C">2862</SimulaConstant><!-- book https://onlinelibrary.wiley.com/doi/epdf/10.1111/j.1365-3040.2011.02414.x-->
				<SimulaConstant name="rubiscoSpecificityActivationEnergy" unit="J/mol">27400</SimulaConstant><!-- https://www.ncbi.nlm.nih.gov/pmc/articles/PMC4861018/ -->
				<SimulaTable name_column1="time since creation" unit_column1="day" name_column2="potentialCropHeightGrowthSpeed" unit_column2="cm/day" garbageCollectionOff="true">0 0 3 0 5 2 10 2 12 4 600 4</SimulaTable>
				<SimulaConstant name="leafWidth" unit="m">0.09</SimulaConstant>
				<SimulaConstant name="extinctionCoefficient" unit="noUnit">0.45</SimulaConstant><!-- 0.45 APSIM and https://acsess.onlinelibrary.wiley.com/doi/abs/10.2134/agronj1996.00021962008800020011x -->
				<SimulaTable name_column1="time" name_column2="specificLeafArea" unit_column1="day" unit_column2="g/cm2" garbageCollectionOff="true">0 0.0015 24 0.0026 50 0.0032 100 0.0032</SimulaTable>
				<SimulaConstant	name="lightUseEfficiency" unit="g/J">1.74E-6</SimulaConstant>
				<SimulaConstant name="areaPerPlant" unit="cm2">1250</SimulaConstant>
				<SimulaConstant name="increaseInRGRDuringRecovery">0.1</SimulaConstant>
			</SimulaBase>
<!-- Root class definitions and branching parameters -->
			<SimulaBase name="defaults"/>
			<SimulaBase name="defaultsMajorAxis" objectGenerator="copyDefaults">
				<SimulaConstant name="copyDefaultsFrom" type="string">../defaults</SimulaConstant>
			</SimulaBase>
			<SimulaBase name="hypocotyl" objectGenerator="copyDefaults">
				<SimulaConstant name="copyDefaultsFrom" type="string">../defaultsMajorAxis</SimulaConstant>
				<SimulaConstant name="rootClassID" type="integer">2</SimulaConstant>
				<SimulaBase name="branchList">
					<SimulaBase name="braceroots">
						<SimulaConstant name="branchingTimeOffset" type="time" unit="day">30.</SimulaConstant>
						<SimulaConstant name="branchingSpatialOffset" unit="cm">4.0</SimulaConstant>
						<SimulaConstant name="numberOfBranches/whorl" type="integer" unit="#">14</SimulaConstant>
						<SimulaConstant name="maxNumberOfBranches" type="integer" unit="#">14</SimulaConstant>
						<SimulaConstant name="allometricScaling" type="bool">true</SimulaConstant>
					</SimulaBase>
					<SimulaBase name="braceroots2">
						<SimulaConstant name="branchingTimeOffset" type="time" unit="day">36.</SimulaConstant>
						<SimulaConstant name="branchingSpatialOffset" unit="cm">7.0</SimulaConstant>
						<SimulaConstant name="numberOfBranches/whorl" type="integer" unit="#">20</SimulaConstant>
						<SimulaConstant name="maxNumberOfBranches" type="integer" unit="#">20</SimulaConstant>
						<SimulaConstant name="branchingFrequency" unit="cm">5.0</SimulaConstant>
						<SimulaConstant	name="branchingDelay"	unit="day">14.	</SimulaConstant>
						<SimulaConstant name="allometricScaling" type="bool">true</SimulaConstant>
					</SimulaBase>
					<SimulaBase name="braceroots3">
						<SimulaConstant name="branchingTimeOffset" type="time" unit="day">45.</SimulaConstant>
						<SimulaConstant name="branchingSpatialOffset" unit="cm">12.0</SimulaConstant>
						<SimulaConstant name="numberOfBranches/whorl" type="integer" unit="#">25</SimulaConstant>
						<SimulaConstant name="maxNumberOfBranches" type="integer" unit="#">25</SimulaConstant>
						<SimulaConstant name="branchingFrequency" unit="cm">5.0</SimulaConstant>
						<SimulaConstant	name="branchingDelay"	unit="day">14.	</SimulaConstant>
						<SimulaConstant name="allometricScaling" type="bool">true</SimulaConstant>
					</SimulaBase>
					<SimulaBase name="nodalroots">
						<SimulaConstant name="numberOfBranches/whorl" type="integer" unit="#">3</SimulaConstant>
						<SimulaConstant name="maxNumberOfBranches" type="integer" unit="#">3</SimulaConstant>
						<SimulaConstant name="branchingTimeOffset" type="time" unit="day">9.</SimulaConstant>
						<SimulaConstant name="branchingSpatialOffset" unit="cm">1</SimulaConstant>
						<SimulaConstant name="allometricScaling" type="bool">true</SimulaConstant>
					</SimulaBase>
					<SimulaBase name="nodalroots2">
						<SimulaConstant name="numberOfBranches/whorl" type="integer" unit="#">4</SimulaConstant>
						<SimulaConstant name="maxNumberOfBranches" type="integer" unit="#">4</SimulaConstant>
						<SimulaConstant name="branchingTimeOffset" type="time" unit="day">16.</SimulaConstant>
						<SimulaConstant name="branchingSpatialOffset" unit="cm">1.5</SimulaConstant>
						<SimulaConstant name="allometricScaling" type="bool">true</SimulaConstant>
					</SimulaBase>
					<SimulaBase name="nodalroots3">
						<SimulaConstant name="numberOfBranches/whorl" type="integer" unit="#">5</SimulaConstant>
						<SimulaConstant name="maxNumberOfBranches" type="integer" unit="#">5</SimulaConstant>
						<SimulaConstant name="branchingTimeOffset" type="time" unit="day">20.</SimulaConstant>
						<SimulaConstant name="branchingSpatialOffset" unit="cm">2</SimulaConstant>
						<SimulaConstant name="allometricScaling" type="bool">true</SimulaConstant>
					</SimulaBase>
					<SimulaBase name="nodalroots4">
						<SimulaConstant name="numberOfBranches/whorl" type="integer" unit="#">6</SimulaConstant>
						<SimulaConstant name="maxNumberOfBranches" type="integer" unit="#">6</SimulaConstant>
						<SimulaConstant name="branchingTimeOffset" type="time" unit="day">23.</SimulaConstant>
						<SimulaConstant name="branchingSpatialOffset" unit="cm">3</SimulaConstant>
						<SimulaConstant name="allometricScaling" type="bool">true</SimulaConstant>
					</SimulaBase>
					<SimulaBase name="nodalroots5">
						<SimulaConstant name="numberOfBranches/whorl" type="integer" unit="#">7</SimulaConstant>
						<SimulaConstant name="maxNumberOfBranches" type="integer" unit="#">7</SimulaConstant>
						<SimulaConstant name="branchingTimeOffset" type="time" unit="day">27.</SimulaConstant>
						<SimulaConstant name="branchingSpatialOffset" unit="cm">4</SimulaConstant>
						<SimulaConstant name="allometricScaling" type="bool">true</SimulaConstant>
					</SimulaBase>
				</SimulaBase>
				<SimulaConstant name="density" unit="g/cm3">0.094</SimulaConstant>
			</SimulaBase>
			<SimulaBase name="primaryRoot" objectGenerator="copyDefaults">
				<SimulaConstant name="copyDefaultsFrom" type="string">../defaultsMajorAxis</SimulaConstant>
				<SimulaConstant name="rootClassID" type="integer">1</SimulaConstant>
				<SimulaBase name="branchList">
					<SimulaBase name="lateral">
						<SimulaStochastic distribution="uniform" maximum="0.45" minimum="0.25" name="branchingFrequency" unit="cm"/>
						<SimulaConstant name="lengthRootTip" unit="cm">10.93</SimulaConstant>
						<SimulaConstant name="allowBranchesToFormAboveGround" type="bool">false</SimulaConstant>
					</SimulaBase>
					<SimulaBase name="seminal">
						<SimulaConstant name="branchingTimeOffset" type="time" unit="day">1</SimulaConstant>
						<SimulaConstant name="branchingSpatialOffset" unit="cm">0.</SimulaConstant>
						<SimulaConstant name="numberOfBranches/whorl" type="integer" unit="#">5</SimulaConstant>
						<SimulaConstant name="allowBranchesToFormAboveGround" type="bool">false</SimulaConstant>
					</SimulaBase>
				</SimulaBase>
				<SimulaConstant name="density" unit="g/cm3">0.094</SimulaConstant>
			</SimulaBase>
			<SimulaBase name="braceroots" objectGenerator="copyDefaults">
				<SimulaConstant name="copyDefaultsFrom" type="string">../defaultsMajorAxis</SimulaConstant>
				<SimulaConstant name="rootClassID" type="integer">3</SimulaConstant>
				<SimulaBase name="branchList">
					<SimulaBase name="lateralOfCrownRoots">
						<SimulaConstant name="branchingSpatialOffset" unit="cm">12.</SimulaConstant>
						<SimulaStochastic distribution="uniform" maximum="0.3" minimum="0.1" name="branchingFrequency" unit="cm"/>
						<SimulaConstant name="lengthRootTip" unit="cm">10.93</SimulaConstant>
						<SimulaConstant name="allowBranchesToFormAboveGround" type="bool">false</SimulaConstant>
					</SimulaBase>
				</SimulaBase>
				<SimulaConstant name="density" unit="g/cm3">0.094</SimulaConstant>
			</SimulaBase>
			<SimulaBase name="braceroots2" objectGenerator="copyDefaults">
				<SimulaConstant name="copyDefaultsFrom" type="string">../defaultsMajorAxis</SimulaConstant>
				<SimulaConstant name="rootClassID" type="integer">4</SimulaConstant>
				<SimulaBase name="branchList">
					<SimulaBase name="lateralOfCrownRoots">
						<SimulaConstant name="branchingSpatialOffset" unit="cm">15.</SimulaConstant>
						<SimulaConstant	type="integer"	name="numberOfBranches/whorl" unit="#">1</SimulaConstant>
						<SimulaStochastic distribution="uniform" maximum="0.4" minimum="0.1" name="branchingFrequency" unit="cm"/>
						<SimulaConstant name="lengthRootTip" unit="cm">10.93</SimulaConstant>
						<SimulaConstant name="allowBranchesToFormAboveGround" type="bool">false</SimulaConstant>
					</SimulaBase>
				</SimulaBase>
				<SimulaConstant name="density" unit="g/cm3">0.094</SimulaConstant>
			</SimulaBase>
			<SimulaBase name="braceroots3" objectGenerator="copyDefaults">
				<SimulaConstant name="copyDefaultsFrom" type="string">../defaultsMajorAxis</SimulaConstant>
				<SimulaConstant name="rootClassID" type="integer">4</SimulaConstant>
				<SimulaBase name="branchList">
					<SimulaBase name="lateralOfCrownRoots">
						<SimulaConstant name="branchingSpatialOffset" unit="cm">15.</SimulaConstant>
						<SimulaConstant	type="integer"	name="numberOfBranches/whorl" unit="#">1</SimulaConstant>
						<SimulaStochastic distribution="uniform" maximum="0.4" minimum="0.1" name="branchingFrequency" unit="cm"/>
						<SimulaConstant name="lengthRootTip" unit="cm">10.93</SimulaConstant>
						<SimulaConstant name="allowBranchesToFormAboveGround" type="bool">false</SimulaConstant>
					</SimulaBase>
				</SimulaBase>
				<SimulaConstant name="density" unit="g/cm3">0.094</SimulaConstant>
			</SimulaBase>
			<SimulaBase name="seminal" objectGenerator="copyDefaults">
				<SimulaConstant name="copyDefaultsFrom" type="string">../defaultsMajorAxis</SimulaConstant>
				<SimulaConstant name="rootClassID" type="integer">5</SimulaConstant>
				<SimulaBase name="branchList">
					<SimulaBase name="lateral">
						<SimulaStochastic distribution="uniform" maximum="0.25" minimum="0.05" name="branchingFrequency" unit="cm"/>
						<SimulaConstant name="lengthRootTip" unit="cm">10.93</SimulaConstant>
						<SimulaConstant name="allowBranchesToFormAboveGround" type="bool">false</SimulaConstant>
					</SimulaBase>
				</SimulaBase>
				<SimulaConstant name="density" unit="g/cm3">0.094</SimulaConstant>
			</SimulaBase>
			<SimulaBase name="nodalroots" objectGenerator="copyDefaults">
				<SimulaConstant name="copyDefaultsFrom" type="string">../defaultsMajorAxis</SimulaConstant>
				<SimulaConstant name="rootClassID" type="integer">6</SimulaConstant>
				<SimulaBase name="branchList">
					<SimulaBase name="lateral">
						<SimulaStochastic distribution="uniform" maximum="0.3" minimum="0.1" name="branchingFrequency" unit="cm"/>
						<SimulaConstant name="lengthRootTip" unit="cm">10.93</SimulaConstant>
						<SimulaConstant name="allowBranchesToFormAboveGround" type="bool">false</SimulaConstant>
					</SimulaBase>
				</SimulaBase>
				<SimulaConstant name="density" unit="g/cm3">0.094</SimulaConstant>
			</SimulaBase>
			<SimulaBase name="nodalroots2" objectGenerator="copyDefaults">
				<SimulaConstant name="copyDefaultsFrom" type="string">../defaultsMajorAxis</SimulaConstant>
				<SimulaConstant name="rootClassID" type="integer">7</SimulaConstant>
				<SimulaBase name="branchList">
					<SimulaBase name="lateral">
						<SimulaStochastic distribution="uniform" maximum="0.3" minimum="0.1" name="branchingFrequency" unit="cm"/>
						<SimulaConstant name="lengthRootTip" unit="cm">10.93</SimulaConstant>
						<SimulaConstant name="allowBranchesToFormAboveGround" type="bool">false</SimulaConstant>
					</SimulaBase>
				</SimulaBase>
				<SimulaConstant name="density" unit="g/cm3">0.094</SimulaConstant>
			</SimulaBase>
			<SimulaBase name="nodalroots3" objectGenerator="copyDefaults">
				<SimulaConstant name="copyDefaultsFrom" type="string">../defaultsMajorAxis</SimulaConstant>
				<SimulaConstant name="rootClassID" type="integer">8</SimulaConstant>
				<SimulaBase name="branchList">
					<SimulaBase name="lateral">
						<SimulaStochastic distribution="uniform" maximum="0.3" minimum="0.1" name="branchingFrequency" unit="cm"/>
						<SimulaConstant name="lengthRootTip" unit="cm">10.93</SimulaConstant>
						<SimulaConstant name="allowBranchesToFormAboveGround" type="bool">false</SimulaConstant>
					</SimulaBase>
				</SimulaBase>
				<SimulaConstant name="density" unit="g/cm3">0.094</SimulaConstant>
			</SimulaBase>
			<SimulaBase name="nodalroots4" objectGenerator="copyDefaults">
				<SimulaConstant name="copyDefaultsFrom" type="string">../defaultsMajorAxis</SimulaConstant>
				<SimulaConstant name="rootClassID" type="integer">9</SimulaConstant>
				<SimulaBase name="branchList">
					<SimulaBase name="lateral">
						<SimulaStochastic distribution="uniform" maximum="0.3" minimum="0.1" name="branchingFrequency" unit="cm"/>
						<SimulaConstant name="lengthRootTip" unit="cm">10.93</SimulaConstant>
						<SimulaConstant name="allowBranchesToFormAboveGround" type="bool">false</SimulaConstant>
					</SimulaBase>
				</SimulaBase>
				<SimulaConstant name="density" unit="g/cm3">0.094</SimulaConstant>
			</SimulaBase>
			<SimulaBase name="nodalroots5" objectGenerator="copyDefaults">
				<SimulaConstant name="copyDefaultsFrom" type="string">../defaultsMajorAxis</SimulaConstant>
				<SimulaConstant name="rootClassID" type="integer">9</SimulaConstant>
				<SimulaBase name="branchList">
					<SimulaBase name="lateral">
						<SimulaStochastic distribution="uniform" maximum="0.3" minimum="0.1" name="branchingFrequency" unit="cm"/>
						<SimulaConstant name="lengthRootTip" unit="cm">10.93</SimulaConstant>
						<SimulaConstant name="allowBranchesToFormAboveGround" type="bool">false</SimulaConstant>
					</SimulaBase>
				</SimulaBase>
				<SimulaConstant name="density" unit="g/cm3">0.094</SimulaConstant>
			</SimulaBase>
			<SimulaBase name="lateralOfCrownRoots" objectGenerator="copyDefaults">
				<SimulaConstant name="rootClassID" type="integer">10</SimulaConstant>
				<SimulaBase name="branchList">
					<SimulaBase name="lateral">
						<SimulaStochastic distribution="uniform" maximum="0.35" minimum="0.25" name="branchingFrequency" unit="cm"/>
						<SimulaConstant name="lengthRootTip" unit="cm">5</SimulaConstant>
						<SimulaConstant name="allowBranchesToFormAboveGround" type="bool">false</SimulaConstant>
					</SimulaBase>
				</SimulaBase>
				<SimulaConstant name="density" unit="g/cm3">0.094</SimulaConstant>
			</SimulaBase>
			<SimulaBase name="lateral" objectGenerator="copyDefaults">
				<SimulaConstant name="rootClassID" type="integer">11</SimulaConstant>
				<SimulaBase name="branchList">
					<SimulaBase name="finelateral">
						<SimulaStochastic distribution="uniform" maximum="0.35" minimum="0.15" name="branchingFrequency" unit="cm"/>
						<SimulaConstant name="lengthRootTip" unit="cm">4</SimulaConstant>
						<SimulaConstant name="allowBranchesToFormAboveGround" type="bool">false</SimulaConstant>
					</SimulaBase>
				</SimulaBase>
				<SimulaConstant name="density" unit="g/cm3">0.094</SimulaConstant>
			</SimulaBase>
			<SimulaBase name="finelateral" objectGenerator="copyDefaults">
				<SimulaConstant name="rootClassID" type="integer">12</SimulaConstant>
				<SimulaBase name="branchList">
					<SimulaBase name="finelateral2">
						<SimulaStochastic distribution="uniform" maximum="0.6" minimum="0.4" name="branchingFrequency" unit="cm"/>
						<SimulaConstant name="lengthRootTip" unit="cm">1.5</SimulaConstant>
						<SimulaConstant name="allowBranchesToFormAboveGround" type="bool">false</SimulaConstant>
					</SimulaBase>
				</SimulaBase>
				<SimulaConstant name="density" unit="g/cm3">0.094</SimulaConstant>
			</SimulaBase>
			<SimulaBase name="finelateral2" objectGenerator="copyDefaults">
				<SimulaConstant name="rootClassID" type="integer">13</SimulaConstant>
				<SimulaBase name="branchList"/>
				<SimulaConstant name="density" unit="g/cm3">0.094</SimulaConstant>
			</SimulaBase>
<!-- Growth rates -->
			<SimulaDirective path="hypocotyl">
				<SimulaTable garbageCollectionOff="true" name_column1="time since creation" name_column2="growthRate" unit_column1="day" unit_column2="cm/day">0 1 1 2 2 2 3 2 5 0 1000 0</SimulaTable>
				<SimulaConstant name="diameter" unit="cm">0.15</SimulaConstant>
			</SimulaDirective>
			<SimulaDirective path="primaryRoot">
				<SimulaTable garbageCollectionOff="true" name_column1="time since creation" name_column2="growthRate" unit_column1="day" unit_column2="cm/day">0 4.5 28 4.5 38 0. 1000 0.</SimulaTable>
				<SimulaConstant name="diameter" unit="cm">0.065</SimulaConstant>
			</SimulaDirective>
			<SimulaDirective path="braceroots">
				<SimulaTable garbageCollectionOff="true" name_column1="time since creation" name_column2="growthRate" unit_column1="day" unit_column2="cm/day">0 0.01 5 1 10 4.5 17 4.5 22 0 1000 0.</SimulaTable>
				<SimulaStochastic distribution="uniform" maximum="1.0" minimum="0.7" name="longitudinalGrowthRateMultiplier" unit="cm"/>
				<SimulaTable garbageCollectionOff="true" name_column1="time since creation" name_column2="diameter" type="double" unit_column1="day" unit_column2="cm">0 0.4 8 0.4 15 0.15 24 0.1 100 0.1 
					<SimulaConstant name="multipler">1</SimulaConstant>
				</SimulaTable>
			</SimulaDirective>
			<SimulaDirective path="braceroots2">
				<SimulaTable garbageCollectionOff="true" name_column1="time since creation" name_column2="growthRate" unit_column1="day" unit_column2="cm/day">0 0.01 5 1 10 4.5 17 4.5 22 0 1000 0.</SimulaTable>
				<SimulaStochastic distribution="uniform" maximum="1." minimum="0.7" name="longitudinalGrowthRateMultiplier" unit="cm"/>
				<SimulaTable garbageCollectionOff="true" name_column1="time since creation" name_column2="diameter" type="double" unit_column1="day" unit_column2="cm">0 0.5 9 0.5 16 0.2 24 0.1 100 0.1 
					<SimulaConstant name="multipler">1</SimulaConstant>
				</SimulaTable>
			</SimulaDirective>
			<SimulaDirective path="braceroots3">
				<SimulaTable garbageCollectionOff="true" name_column1="time since creation" name_column2="growthRate" unit_column1="day" unit_column2="cm/day">0 0.01 5 1 10 4.5 17 4.5 22 0 1000 0.</SimulaTable>
				<SimulaStochastic distribution="uniform" maximum="1." minimum="0.7" name="longitudinalGrowthRateMultiplier" unit="cm"/>
				<SimulaTable garbageCollectionOff="true" name_column1="time since creation" name_column2="diameter" type="double" unit_column1="day" unit_column2="cm">0 0.5 9 0.5 16 0.2 24 0.1 100 0.1 
					<SimulaConstant name="multipler">1</SimulaConstant>
				</SimulaTable>
			</SimulaDirective>
			<SimulaDirective path="seminal">
				<SimulaTable garbageCollectionOff="true" name_column1="time since creation" name_column2="growthRate" unit_column1="day" unit_column2="cm/day">0 0.01 1 0.5 2 4.5 28 4.5 38 0.0 100 0</SimulaTable>
				<SimulaStochastic distribution="normal" maximum="1.2" mean="1" minimum="0.6" name="longitudinalGrowthRateMultiplier" stdev="0.1" unit="cm"/>
				<SimulaConstant name="diameter" unit="cm">0.085</SimulaConstant>
			</SimulaDirective>
			<SimulaDirective path="nodalroots">
				<SimulaTable garbageCollectionOff="true" name_column1="time since creation" name_column2="growthRate" unit_column1="day" unit_column2="cm/day">0 0.01 1 1 3 4.5 28 4.5 38 0 1000 0.</SimulaTable>
				<SimulaStochastic distribution="normal" maximum="1.2" mean="1" minimum="0.6" name="longitudinalGrowthRateMultiplier" stdev="0.1" unit="cm"/>
				<SimulaTable garbageCollectionOff="true" name_column1="time since creation" name_column2="diameter" type="double" unit_column1="day" unit_column2="cm">0 0.12 10 0.09 100 0.09 
					<SimulaConstant name="multipler">1</SimulaConstant>
				</SimulaTable>
			</SimulaDirective>
			<SimulaDirective path="nodalroots2">
				<SimulaTable garbageCollectionOff="true" name_column1="time since creation" name_column2="growthRate" unit_column1="day" unit_column2="cm/day">0 0.01 1 1 3 4.5 28 4.5 38 0 1000 0.</SimulaTable>
				<SimulaStochastic distribution="normal" maximum="1.2" mean="1" minimum="0.6" name="longitudinalGrowthRateMultiplier" stdev="0.1" unit="cm"/>
				<SimulaTable garbageCollectionOff="true" name_column1="time since creation" name_column2="diameter" type="double" unit_column1="day" unit_column2="cm">0 0.14 10 0.09 100 0.09 
					<SimulaConstant name="multipler">1</SimulaConstant>
				</SimulaTable>
			</SimulaDirective>
			<SimulaDirective path="nodalroots3">
				<SimulaTable garbageCollectionOff="true" name_column1="time since creation" name_column2="growthRate" unit_column1="day" unit_column2="cm/day">0 0.01 1 1 3 4.5 28 4.5 38 0 1000 0.</SimulaTable>
				<SimulaStochastic distribution="normal" maximum="1.2" mean="1" minimum="0.6" name="longitudinalGrowthRateMultiplier" stdev="0.1" unit="cm"/>
				<SimulaTable garbageCollectionOff="true" name_column1="time since creation" name_column2="diameter" type="double" unit_column1="day" unit_column2="cm">0 0.16 10 0.10 100 0.10 
					<SimulaConstant name="multipler">1</SimulaConstant>
				</SimulaTable>
			</SimulaDirective>
			<SimulaDirective path="nodalroots4">
				<SimulaTable garbageCollectionOff="true" name_column1="time since creation" name_column2="growthRate" unit_column1="day" unit_column2="cm/day">0 0.01 1 1 3 4.5 28 4.5 38 0 1000 0.</SimulaTable>
				<SimulaStochastic distribution="normal" maximum="1.2" mean="1" minimum="0.6" name="longitudinalGrowthRateMultiplier" stdev="0.1" unit="cm"/>
				<SimulaTable garbageCollectionOff="true" name_column1="time since creation" name_column2="diameter" type="double" unit_column1="day" unit_column2="cm">0 0.20 10 0.11 100 0.11 
					<SimulaConstant name="multipler">1</SimulaConstant>
				</SimulaTable>
			</SimulaDirective>
			<SimulaDirective path="nodalroots5">
				<SimulaTable garbageCollectionOff="true" name_column1="time since creation" name_column2="growthRate" unit_column1="day" unit_column2="cm/day">0 0.01 1 1 3 4.5 28 4.5 38 0 1000 0.</SimulaTable>
				<SimulaStochastic distribution="normal" maximum="1.2" mean="1" minimum="0.6" name="longitudinalGrowthRateMultiplier" stdev="0.1" unit="cm"/>
				<SimulaTable garbageCollectionOff="true" name_column1="time since creation" name_column2="diameter" type="double" unit_column1="day" unit_column2="cm">0 0.24 10 0.12 100 0.12 
					<SimulaConstant name="multipler">1</SimulaConstant>
				</SimulaTable>
			</SimulaDirective>
			<SimulaDirective path="lateralOfCrownRoots">
				<SimulaTable garbageCollectionOff="true" name_column1="time since creation" name_column2="growthRate" unit_column1="day" unit_column2="cm/day">0 0.1 1 0.5 3 1.2 12 1.2 18 0.0 1000 0.0</SimulaTable>
				<SimulaStochastic distribution="normal" maximum="1" mean="0.4" minimum="0.1" name="longitudinalGrowthRateMultiplier" stdev="0.3" unit="cm"/>
				<SimulaConstant name="diameter" unit="cm">0.07</SimulaConstant>
			</SimulaDirective>
			<SimulaDirective path="lateral">
				<SimulaTable garbageCollectionOff="true" name_column1="time since creation" name_column2="growthRate" unit_column1="day" unit_column2="cm/day">0 0.01 1 0.2 3 0.4 7 1.0 11 0.0 1000 0.0</SimulaTable>
				<SimulaStochastic distribution="lognormal" maximum="2." mean="0.7" minimum="0.1" name="longitudinalGrowthRateMultiplier" stdev="0.3" unit="cm"/>
				<SimulaConstant name="diameter" unit="cm">0.04</SimulaConstant>
			</SimulaDirective>
			<SimulaDirective path="finelateral">
				<SimulaTable garbageCollectionOff="true" name_column1="time since creation" name_column2="growthRate" unit_column1="day" unit_column2="cm/day">0 0.01 1 0.35 6 0.0 1000 0.0</SimulaTable>
				<SimulaStochastic distribution="normal" maximum="1.5" mean="1" minimum="0.5" name="longitudinalGrowthRateMultiplier" stdev="0.1" unit="cm"/>
				<SimulaConstant name="diameter" unit="cm">0.025</SimulaConstant>
			</SimulaDirective>
			<SimulaDirective path="finelateral2">
				<SimulaTable garbageCollectionOff="true" name_column1="time since creation" name_column2="growthRate" unit_column1="day" unit_column2="cm/day">0 0.001 1 0.28 4 0.0 1000 0.0</SimulaTable>
				<SimulaStochastic distribution="normal" maximum="1.5" mean="1" minimum="0.5" name="longitudinalGrowthRateMultiplier" stdev="0.1" unit="cm"/>
				<SimulaConstant name="diameter" unit="cm">0.015</SimulaConstant>
			</SimulaDirective>
<!-- New impedance parameters -->
			<SimulaDirective path="defaults">
				<SimulaConstant name="soilImpedanceFor50PercentGrowthSlowdown" unit="kPa" type="double">1500</SimulaConstant>
				<SimulaConstant name="scalingExponentForRootDiameterIncreaseFromImpedance" type="double">0.2</SimulaConstant>
			</SimulaDirective>
			<!-- these defaults are used for all primary, seminal, and crown roots -->
			<SimulaDirective path="defaultsMajorAxis">
				<SimulaConstant name="soilImpedanceFor50PercentGrowthSlowdown" unit="kPa" type="double">2000</SimulaConstant>
				<SimulaConstant name="scalingExponentForRootDiameterIncreaseFromImpedance" type="double">0.4</SimulaConstant>
			</SimulaDirective>
<!-- Seed parameters -->
			<SimulaBase name="resources">
				<SimulaConstant name="carbonCostOfNitrateUptake" unit="g/uMol">0.00001392</SimulaConstant>
				<SimulaConstant name="maxCarbonAllocation2Shoot" unit="100%">0.99</SimulaConstant>
				<SimulaConstant name="seedMass" unit="g">0.15</SimulaConstant>
				<SimulaConstant name="seedReserveDuration" unit="day" type="time">10</SimulaConstant>
				<SimulaTable name_column1="time" unit_column1="day" name_column2="reserveAllocationRate" unit_column2="%/day" garbageCollectionOff="true">0.0 0.01 1.0 0.02 2.0 0.04 3.0 0.04 10.0 0.2 11 0.2 1000 0.2</SimulaTable>
				<SimulaTable name_column1="time" unit_column1="day" name_column2="carbonAllocation2RootsFactor" unit_column2="100%" garbageCollectionOff="true">0 1 1 1 6 0.4 20 0.20 40 0.17 800 0.17</SimulaTable>
				<SimulaTable name_column1="time" unit_column1="day" name_column2="carbonAllocation2LeafsFactor" unit_column2="100%" garbageCollectionOff="true">0 1.0 10 0.7 20 0.45 33 0.42 40 0.4 600 0.4</SimulaTable>
				<SimulaConstant name="CtoDryWeightRatio" unit="100%">0.45</SimulaConstant>
				<!-- This was moved here from the shoot parameters. It should be adjusted to the length of the night so that x*N/24 approximately equals 1, where x is this parameter and N the length of the night in hours. This is because fast growing plants under vegetative growth deplete most of their carbon reserves during the night -->
				<!--SimulaConstant name="maximumDailyCarbonReserveDepletionFraction" unit="100%">2.6</SimulaConstant>
				<SimulaConstant name="minimumCarbonReserveRelativeToMaintenanceCosts" unit="100%">1</SimulaConstant-->
			</SimulaBase>
<!-- Stress impact factors -->
			<SimulaBase name="stressImpactFactors">
				<SimulaBase name="impactOn:photosynthesis">
					<SimulaTable name_column2="impactBy:phosphorus" name_column1="phosphorus stress factor" garbageCollectionOff="true">1 1 0.5 1 0 0.5</SimulaTable>
					<SimulaTable name_column2="impactBy:potassium" name_column1="potassium stress factor" garbageCollectionOff="true">1 1 0 0</SimulaTable>
					<SimulaTable name_column2="impactBy:nitrate" name_column1="nitrate stress factor" garbageCollectionOff="true">1 1 0.4 0.5 0 0</SimulaTable>
					<SimulaTable name_column2="impactBy:water" name_column1="water stress factor" garbageCollectionOff="true">1 1 0 1</SimulaTable>
				</SimulaBase>
				<SimulaBase name="impactOn:stomatalConductance">
					<SimulaTable name_column2="impactBy:phosphorus" name_column1="phosphorus stress factor" garbageCollectionOff="true">1 1 0 1</SimulaTable>
					<SimulaTable name_column2="impactBy:potassium" name_column1="potassium stress factor" garbageCollectionOff="true">1 1 0 1</SimulaTable>
					<SimulaTable name_column2="impactBy:nitrate" name_column1="nitrate stress factor" garbageCollectionOff="true">1 1 0 1</SimulaTable>
					<SimulaTable name_column2="impactBy:water" name_column1="water stress factor" garbageCollectionOff="true">1 1 0 0</SimulaTable>
				</SimulaBase>
				<SimulaBase name="impactOn:leafAreaExpantionRate">
					<SimulaTable name_column2="impactBy:phosphorus" name_column1="phosphorus stress factor" garbageCollectionOff="true">1 1 0 0</SimulaTable>
					<SimulaTable name_column2="impactBy:potassium" name_column1="potassium stress factor" garbageCollectionOff="true">1 1 0.2 0.5 0 0</SimulaTable>
					<SimulaTable name_column2="impactBy:nitrate" name_column1="nitrate stress factor" garbageCollectionOff="true">1 1 0.3 0.1 0 0</SimulaTable>
					<SimulaTable name_column2="impactBy:water" name_column1="water stress factor" garbageCollectionOff="true">1 1 0.9 1 0.3 0 0 0</SimulaTable><!--- to be added 0.3 1 -- this from thesis --1974 at 9000-9500 hpa leaf elongatation stops--- this 9000 hpa translates to 0.3 stress factor based on the defined response curve-->
				</SimulaBase>
				<SimulaBase name="impactOn:cropHeightGrowthSpeed">
					<SimulaTable name_column2="impactBy:phosphorus" name_column1="phosphorus stress factor" garbageCollectionOff="true">1 1 0 0</SimulaTable>
					<SimulaTable name_column2="impactBy:potassium" name_column1="potassium stress factor" garbageCollectionOff="true">1 1 0.2 0.5 0 0</SimulaTable>
					<SimulaTable name_column2="impactBy:nitrate" name_column1="nitrate stress factor" garbageCollectionOff="true">1 1 0.3 0.1 0 0</SimulaTable>
					<SimulaTable name_column2="impactBy:water" name_column1="water stress factor" garbageCollectionOff="true">1 1 0.9 1 0.3 0 0 0</SimulaTable>
				</SimulaBase>
				<SimulaBase name="impactOn:rootPotentialLongitudinalGrowth">
					<SimulaTable name_column2="impactBy:phosphorus" name_column1="phosphorus stress factor" garbageCollectionOff="true">1 1 0.1 1 0 1</SimulaTable>
					<SimulaTable name_column2="impactBy:potassium" name_column1="potassium stress factor" garbageCollectionOff="true">1 1 0.5 1 0 0</SimulaTable>
					<SimulaTable name_column2="impactBy:nitrate" name_column1="nitrate stress factor" garbageCollectionOff="true">1 1 0.5 1 0 0</SimulaTable>
					<SimulaTable name_column2="impactBy:water" name_column1="water stress factor" garbageCollectionOff="true">1 1 0 1</SimulaTable>
				</SimulaBase>
				<SimulaBase name="impactOn:numberOfWhorlRoots">
					<SimulaTable name_column2="impactBy:phosphorus" name_column1="phosphorus stress factor" garbageCollectionOff="true">1 1 0 1</SimulaTable>
					<SimulaTable name_column2="impactBy:potassium" name_column1="potassium stress factor" garbageCollectionOff="true">1 1 0 1</SimulaTable>
					<SimulaTable name_column2="impactBy:nitrate" name_column1="nitrate stress factor" garbageCollectionOff="true">1 1 0 1</SimulaTable>
					<SimulaTable name_column2="impactBy:water" name_column1="water stress factor" garbageCollectionOff="true">1 1 0 1</SimulaTable>
				</SimulaBase>
				<SimulaBase name="impactOn:branchingFrequencyMultiplier">
					<SimulaTable name_column2="impactBy:phosphorus" name_column1="phosphorus stress factor" garbageCollectionOff="true">1 0 0.5 1 0 1</SimulaTable>
					<SimulaTable name_column2="impactBy:potassium" name_column1="potassium stress factor" garbageCollectionOff="true">1 0 0.5 1 0 1</SimulaTable>
					<SimulaTable name_column2="impactBy:nitrate" name_column1="nitrate stress factor" garbageCollectionOff="true">1 0 0.5 1 0 1</SimulaTable>
					<SimulaTable name_column2="impactBy:water" name_column1="water stress factor" garbageCollectionOff="true">1 1 0 1</SimulaTable>
				</SimulaBase>
				<SimulaBase name="impactOn:gravitropismMultiplier">
					<SimulaTable name_column2="impactBy:phosphorus" name_column1="phosphorus stress factor" garbageCollectionOff="true">1 0 0.5 1 0 1</SimulaTable>
					<SimulaTable name_column2="impactBy:potassium" name_column1="potassium stress factor" garbageCollectionOff="true">1 0 0.5 1 0 1</SimulaTable>
					<SimulaTable name_column2="impactBy:nitrate" name_column1="nitrate stress factor" garbageCollectionOff="true">1 0 0.5 1 0 1</SimulaTable>
					<SimulaTable name_column2="impactBy:water" name_column1="water stress factor" garbageCollectionOff="true">1 1 0.5 1 0 2</SimulaTable>
				</SimulaBase>
			</SimulaBase>
<!-- RCA Aerenchyma parameters -->
		<!-- fan et al 2003 formation of RCA in maize up to 30-40% formation of RCA in bean up to 20% -->
		<!-- Bouranis: in response to sulpher deficiency 6 day no rca, 12 day ~ 25% ?-->
			<SimulaDirective path="/simulationControls">
				<SimulaBase name="aerenchyma">
					<SimulaConstant name="remobilizeP" type="bool">true</SimulaConstant>
					<SimulaConstant name="reduceRespiration" type="bool">true</SimulaConstant>
					<SimulaConstant name="includePhotosynthesisEffects" type="bool">true</SimulaConstant>
				</SimulaBase>
			</SimulaDirective>
			<SimulaDirective path="shoot">
				<SimulaConstant name="aerenchymaPhotosynthesisMitigation" unit="100%">0.5</SimulaConstant>
			</SimulaDirective>
			<SimulaDirective path="hypocotyl">
				<SimulaTable name_column1="time since creation" unit_column1="day" name_column2="aerenchymaFormation" unit_column2="100%" garbageCollectionOff="true">0 0.0 100 0.0 
					<SimulaConstant name="multiplier">1</SimulaConstant>
				</SimulaTable>
				<SimulaTable name_column1="aerenchymaFormation" unit_column1="100%" name_column2="reductionInRespirationDueToAerenchyma" unit_column2="100%" garbageCollectionOff="true">0.0 0.0 0.30 0.70 0.60 1.</SimulaTable>
			</SimulaDirective>
			<SimulaDirective path="primaryRoot">
				<SimulaTable name_column1="time since creation" unit_column1="day" name_column2="aerenchymaFormation" unit_column2="100%" garbageCollectionOff="true">0 0.0 3 0.0 5 0.05 10 0.125 20 0.2 1000 0.2
					<SimulaConstant name="multiplier">1</SimulaConstant>
				</SimulaTable>
				<SimulaTable name_column1="aerenchymaFormation" unit_column1="100%" name_column2="reductionInRespirationDueToAerenchyma" unit_column2="100%" garbageCollectionOff="true">0.0 0.0 0.30 0.70 0.60 1.</SimulaTable>
			</SimulaDirective>
			<SimulaDirective path="braceroots">
				<SimulaTable name_column1="time since creation" unit_column1="day" name_column2="aerenchymaFormation" unit_column2="100%" garbageCollectionOff="true">0 0.0 3 0.0 5 0.05 10 0.125 20 0.2 1000 0.2
					<SimulaConstant name="multiplier">1</SimulaConstant>
				</SimulaTable>
				<SimulaTable name_column1="aerenchymaFormation" unit_column1="100%" name_column2="reductionInRespirationDueToAerenchyma" unit_column2="100%" garbageCollectionOff="true">0.0 0.0 0.30 0.70 0.60 1.</SimulaTable>
			</SimulaDirective>
			<SimulaDirective path="braceroots2">
				<SimulaTable name_column1="time since creation" unit_column1="day" name_column2="aerenchymaFormation" unit_column2="100%" garbageCollectionOff="true">0 0.0 3 0.0 5 0.05 10 0.125 20 0.2 1000 0.2
					<SimulaConstant name="multiplier">1</SimulaConstant>
				</SimulaTable>
				<SimulaTable name_column1="aerenchymaFormation" unit_column1="100%" name_column2="reductionInRespirationDueToAerenchyma" unit_column2="100%" garbageCollectionOff="true">0.0 0.0 0.30 0.70 0.60 1.</SimulaTable>
			</SimulaDirective>
			<SimulaDirective path="braceroots3">
				<SimulaTable name_column1="time since creation" unit_column1="day" name_column2="aerenchymaFormation" unit_column2="100%" garbageCollectionOff="true">0 0.0 3 0.0 5 0.05 10 0.125 20 0.2 1000 0.2
					<SimulaConstant name="multiplier">1</SimulaConstant>
				</SimulaTable>
				<SimulaTable name_column1="aerenchymaFormation" unit_column1="100%" name_column2="reductionInRespirationDueToAerenchyma" unit_column2="100%" garbageCollectionOff="true">0.0 0.0 0.30 0.70 0.60 1.</SimulaTable>
			</SimulaDirective>
			<SimulaDirective path="seminal">
				<SimulaTable name_column1="time since creation" unit_column1="day" name_column2="aerenchymaFormation" unit_column2="100%" garbageCollectionOff="true">0 0.0 3 0.0 5 0.05 10 0.125 20 0.2 1000 0.2
					<SimulaConstant name="multiplier">1</SimulaConstant>
				</SimulaTable>
				<SimulaTable name_column1="aerenchymaFormation" unit_column1="100%" name_column2="reductionInRespirationDueToAerenchyma" unit_column2="100%" garbageCollectionOff="true">0.0 0.0 0.30 0.70 0.60 1.</SimulaTable>
			</SimulaDirective>
			<SimulaDirective path="nodalroots">
				<SimulaTable name_column1="time since creation" unit_column1="day" name_column2="aerenchymaFormation" unit_column2="100%" garbageCollectionOff="true">0 0.0 3 0.0 5 0.05 10 0.125 20 0.2 1000 0.2
					<SimulaConstant name="multiplier">1</SimulaConstant>
				</SimulaTable>
				<SimulaTable name_column1="aerenchymaFormation" unit_column1="100%" name_column2="reductionInRespirationDueToAerenchyma" unit_column2="100%" garbageCollectionOff="true">0.0 0.0 0.30 0.70 0.60 1.</SimulaTable>
			</SimulaDirective>
			<SimulaDirective path="nodalroots2">
				<SimulaTable name_column1="time since creation" unit_column1="day" name_column2="aerenchymaFormation" unit_column2="100%" garbageCollectionOff="true">0 0.0 3 0.0 5 0.05 10 0.125 20 0.2 1000 0.2
					<SimulaConstant name="multiplier">1</SimulaConstant>
				</SimulaTable>
				<SimulaTable name_column1="aerenchymaFormation" unit_column1="100%" name_column2="reductionInRespirationDueToAerenchyma" unit_column2="100%" garbageCollectionOff="true">0.0 0.0 0.30 0.70 0.60 1.</SimulaTable>
			</SimulaDirective>
			<SimulaDirective path="nodalroots3">
				<SimulaTable name_column1="time since creation" unit_column1="day" name_column2="aerenchymaFormation" unit_column2="100%" garbageCollectionOff="true">0 0.0 3 0.0 5 0.05 10 0.125 20 0.2 1000 0.2
					<SimulaConstant name="multiplier">1</SimulaConstant>
				</SimulaTable>
				<SimulaTable name_column1="aerenchymaFormation" unit_column1="100%" name_column2="reductionInRespirationDueToAerenchyma" unit_column2="100%" garbageCollectionOff="true">0.0 0.0 0.30 0.70 0.60 1.</SimulaTable>
			</SimulaDirective>
			<SimulaDirective path="nodalroots4">
				<SimulaTable name_column1="time since creation" unit_column1="day" name_column2="aerenchymaFormation" unit_column2="100%" garbageCollectionOff="true">0 0.0 3 0.0 5 0.05 10 0.125 20 0.2 1000 0.2
					<SimulaConstant name="multiplier">1</SimulaConstant>
				</SimulaTable>
				<SimulaTable name_column1="aerenchymaFormation" unit_column1="100%" name_column2="reductionInRespirationDueToAerenchyma" unit_column2="100%" garbageCollectionOff="true">0.0 0.0 0.30 0.70 0.60 1.</SimulaTable>
			</SimulaDirective>
			<SimulaDirective path="nodalroots5">
				<SimulaTable name_column1="time since creation" unit_column1="day" name_column2="aerenchymaFormation" unit_column2="100%" garbageCollectionOff="true">0 0.0 3 0.0 5 0.05 10 0.125 20 0.2 1000 0.2
					<SimulaConstant name="multiplier">1</SimulaConstant>
				</SimulaTable>
				<SimulaTable name_column1="aerenchymaFormation" unit_column1="100%" name_column2="reductionInRespirationDueToAerenchyma" unit_column2="100%" garbageCollectionOff="true">0.0 0.0 0.30 0.70 0.60 1.</SimulaTable>
			</SimulaDirective>
			<SimulaDirective path="lateralOfCrownRoots">
				<SimulaTable name_column1="time since creation" unit_column1="day" name_column2="aerenchymaFormation" unit_column2="100%" garbageCollectionOff="true">0 0.0 3 0.0 5 0.05 10 0.125 20 0.2 1000 0.2
					<SimulaConstant name="multiplier">1</SimulaConstant>
				</SimulaTable>
				<SimulaTable name_column1="aerenchymaFormation" unit_column1="100%" name_column2="reductionInRespirationDueToAerenchyma" unit_column2="100%" garbageCollectionOff="true">0.0 0.0 0.30 0.70 0.60 1.</SimulaTable>
			</SimulaDirective>
			<SimulaDirective path="lateral">
				<SimulaTable name_column1="time since creation" unit_column1="day" name_column2="aerenchymaFormation" unit_column2="100%" garbageCollectionOff="true">0 0.0 3 0.0 5 0.05 10 0.125 20 0.2 1000 0.2
					<SimulaConstant name="multiplier">1</SimulaConstant>
				</SimulaTable>
				<SimulaTable name_column1="aerenchymaFormation" unit_column1="100%" name_column2="reductionInRespirationDueToAerenchyma" unit_column2="100%" garbageCollectionOff="true">0.0 0.0 0.30 0.70 0.60 1.</SimulaTable>
			</SimulaDirective>
			<SimulaDirective path="finelateral">
				<SimulaTable name_column1="time since creation" unit_column1="day" name_column2="aerenchymaFormation" unit_column2="100%" garbageCollectionOff="true">0 0.0 3 0.0 5 0.05 10 0.125 20 0.2 1000 0.2
					<SimulaConstant name="multiplier">1</SimulaConstant>
				</SimulaTable>
				<SimulaTable name_column1="aerenchymaFormation" unit_column1="100%" name_column2="reductionInRespirationDueToAerenchyma" unit_column2="100%" garbageCollectionOff="true">0.0 0.0 0.30 0.70 0.60 1.</SimulaTable>
			</SimulaDirective>
			<SimulaDirective path="finelateral2">
				<SimulaTable name_column1="time since creation" unit_column1="day" name_column2="aerenchymaFormation" unit_column2="100%" garbageCollectionOff="true">0 0.0 3 0.0 5 0.05 10 0.125 20 0.2 1000 0.2
					<SimulaConstant name="multiplier">1</SimulaConstant>
				</SimulaTable>
				<SimulaTable name_column1="aerenchymaFormation" unit_column1="100%" name_column2="reductionInRespirationDueToAerenchyma" unit_column2="100%" garbageCollectionOff="true">0.0 0.0 0.30 0.70 0.60 1.</SimulaTable>
			</SimulaDirective>
<!-- Respiration parameters -->
		<!-- Rspiration parameters for maize	-->
		<!-- raul2006: average 0.055 g/g/day. Measured: 0.072 ppm/s/20cm root = 0.0036 ppm/s/cm root * 3600*24 s/day = 311 ppm/day/cm root * 1.983 ug/l/ppm * 0.18 l = 55.0 ug/day/cm root / 1100 ug/cm = 0.050 g/g/day Conversion factors: 10e-6 for ppm->fraction ( 1.983 ppm ->g CO2 /l 0.180 liter / sample 3600*24 s ->day measure rootdensity 0.0011 g/cm root (This may be wrong - since sample probably included laterals) -->
		<!--value may also be given in g/cm/day -->
		<!-- RAUL 2005 HP only (low p not much different): nodal (adv) avg 21.97 range 11.16-37.99 seminal Avg 21.66 range 13.616-32.47 tap avg 22.35 range 12.86-31.87 nMol CO2 /s/g which converts to g/g/day by 12*24*60*60/1e9 = 0.001037 -->
		<!-- total root resp at 28 days (raul2007) 2-5 uMol/s = 2.07 g/day - 5.184 g/day I doubt if the container size if taken into account in these measurements photosynthesis in same measurements is only 0.5 uMol/s -->
		<!-- root respiration 28 day old bean publised nielsen et al 2001 ranges from 3-16 uMol/g/day or 0.000036-0.000192 g/g/day -->
		<!-- put in double the respiration for the first day- so tips have higher respiration and than flattend it out - this is just a preliminary guess - we need some data on this -->
		<!-- Fan 2003 paper: seminal apical sections had 3 times more respiration than middle or basal sections. Sections were 2 cm long respiration varied from 0.2-0.3 uMol O2/cm3/min for middle and basal and 0.6-0.7 for apical(lower resp for older plants) ages and low P treatments. convertion factor= 1 C/02 * 12 C g/mol * 60*24 min/day / 0.11 g/cm3 / 1e6= 0.1570909 so fan calculated 0.03-0.045 g/g/day and for apical 0.09 g/g/day -->
		<!-- whole root respiration maize fan 2003 paper (HP): 13-18 uMol CO2/min/g root = 0.225-0.311 g C/g/day we see in fan - nielsen and raul"s data this large difference in resp when calc based on root segment of total root system either root segment does not take uptake and growth respiration into account - or whole root respiration with the open top chambers measures microbial activity? -->
		<!-- Bouma TJ, Nielsen KL, Eissenstat DM, Lynch JP. 1997. Estimating respiration of roots in soil: interactions with soil CO<sub>2</sub>, soil temperature and soil water content. Plant and Soil 195: 221-232. citrus seedlings with time series and temperature: root respiration 6-13 nmol co2/g dw/s = 0.022-0.049 g/g/day -->
		<!-- granato and raper 1989 - proliferation of maize roots: these are very young maize roots. fig 9: specific respiration 400-600 umol co2/g root dw / hour  *(12+2*16 g/mol)*(24 hour)/1e6 = 0.42-0.63 g/g/day -->
			<SimulaDirective path="defaults">
				<SimulaTable name_column1="time since creation" unit_column1="day" name_column2="relativeRespiration" unit_column2="g/g/day">0 0.09 2 0.04 6 0.04 1000 0.04</SimulaTable>
			</SimulaDirective>
<!-- Exudation parameters -->
		<!-- Groleau-Renaud V, Plantureux S, Guckert A. 1998. Influence of plant morphology on root exudation of maize subjected to mechanical impedance in hydroponic conditions. Plant and Soil 201: 231-239. Maize: regressions with surface area are not better than with dryweight. probably because surface area / dry weigth becomes relative constant after a while. ~ 0.050 g/g/day which is 1/5-1/3 of beans and compares to Sauer et al 2006 set below includes effects of impedence -->
		<!-- Sauer D, Kuzyakov Y, Stahr K. 2006. Spatial distribution of root exudates of five plant species as assessed by 14C labeling. Journal of Plant Nutrition and Soil Science 169: 360-362. labeled activity of exudates of monocots ~ 1/3 of dicots -->
		<!-- walker et al 2003: effect of root architecture on root exudates virtually unexplored -->
			<SimulaDirective path="hypocotyl">
				<SimulaTable name_column1="time since creation" unit_column1="day" name_column2="relativeCarbonCostOfExudation" unit_column2="g/cm/day">0 0.0 100 0.0</SimulaTable>
			</SimulaDirective>
			<SimulaDirective path="defaults">
				<SimulaTable name_column1="time since creation" unit_column1="day" name_column2="relativeCarbonCostOfExudation" unit_column2="g/cm/day">0 0.000005 100 0.000005</SimulaTable>
			</SimulaDirective>
			<SimulaDirective path="lateralOfCrownRoots">
				<SimulaTable name_column1="time since creation" unit_column1="day" name_column2="relativeCarbonCostOfExudation" unit_column2="g/cm/day">0 0.000005 100 0.000004</SimulaTable>
			</SimulaDirective>
			<SimulaDirective path="lateral">
				<SimulaTable name_column1="time since creation" unit_column1="day" name_column2="relativeCarbonCostOfExudation" unit_column2="g/cm/day">0 0.000005 100 0.000003</SimulaTable>
			</SimulaDirective>
			<SimulaDirective path="finelateral">
				<SimulaTable name_column1="time since creation" unit_column1="day" name_column2="relativeCarbonCostOfExudation" unit_column2="g/cm/day">0 0.000005 100 0.000001</SimulaTable>
			</SimulaDirective>
			<SimulaDirective path="finelateral2">
				<SimulaTable name_column1="time since creation" unit_column1="day" name_column2="relativeCarbonCostOfExudation" unit_column2="g/cm/day">0 0.000005 100 0.000001</SimulaTable>
			</SimulaDirective>
<!-- Root hair parameters -->
		<!-- Data from Miguelize: root hair length: short: 0.38 mm, long is 0.54 mm (full range 0.36-0.59-->
		<!-- Data from Miguelize: root hair density: 100-400 hairs/mm2 (this should be corrected for curvature. rougly 2/3 This density seems much to high, about 10 times -->
		<!-- Ma et al 20001: arabidopsis: 24-120 hairs /mm root -->
		<!-- Foehse and Younk 1983: tomato, rape and spinache: length 0.1-0.7 mm, density 10-100 hairs/mm -->
		<!-- Yan et al 20004 (xiaolong whith lynch): Bean: 40-80 hairs/mm for basal roots and 100 hairs/mm for primary root length only 20-50 um which is 0.02-0.05 mm, really short g19833 here has dens hairs (230/mm for basal, 140/mm for primary root) -->
		<!-- fohse et al 1991: bean 50 hairs/mm, 0.2 mm long. This reference has many other species ! -->
		<!-- 50 hairs/mm on a basal root of 0.9 mm in diameter (secondary growth should not increase number of hairs) = 50 / (0.9*PI*1) = 17.68 hairs / mm2 = 1768 #/cm2 -->
		<!-- Zhu et al 2005: root hair length maize: 1-4 mm  most are 2 mm-->
		<!-- Kwhan says many roots in the field have no hairs at all. He did not find hairs below ~20? cm or so -->
		<!--MacKay and Barber 1985: maize: roothair density, varying with p and moisture content: 150-1800 hairs/cm 500 hairs/cm here is a good approximation -->
		<!-- MacKay and Barber 1985: roothair length and density for maize on silt clay loam: length 0.26-0.29 mm : density moist 388-599 hairs/cm dry soil : 1623-1655 hairs/cm -->
			<SimulaDirective path="hypocotyl">
				<SimulaTable name_column1="time since creation" unit_column1="day" name_column2="rootHairLength" unit_column2="cm">0 0 1 0 2 0.028 2000 0.028</SimulaTable>
				<SimulaConstant name="rootHairDiameter" unit="cm">5e-4</SimulaConstant>
				<SimulaTable name_column1="time since creation" unit_column1="day" name_column2="rootHairDensity" unit_column2="#/cm2">0 0 2000 0</SimulaTable>
			</SimulaDirective>
			<SimulaDirective path="primaryRoot">
				<SimulaTable name_column1="time since creation" unit_column1="day" name_column2="rootHairLength" unit_column2="cm">0 0 1 0 2 0.028 2000 0.028</SimulaTable>
				<SimulaConstant name="rootHairDiameter" unit="cm">5e-4</SimulaConstant>
				<SimulaTable name_column1="time since creation" unit_column1="day" name_column2="rootHairDensity" unit_column2="#/cm2">0 2000 1 2000 2 2000 10 2000 30 0 2000 0</SimulaTable>
			</SimulaDirective>
			<SimulaDirective path="braceroots">
				<SimulaTable name_column1="time since creation" unit_column1="day" name_column2="rootHairLength" unit_column2="cm">0 0 1 0 2 0.028 2000 0.028</SimulaTable>
				<SimulaConstant name="rootHairDiameter" unit="cm">5e-4</SimulaConstant>
				<SimulaTable name_column1="time since creation" unit_column1="day" name_column2="rootHairDensity" unit_column2="#/cm2">0 2000 1 2000 2 2000 10 2000 30 0 2000 0</SimulaTable>
			</SimulaDirective>
			<SimulaDirective path="braceroots2">
				<SimulaTable name_column1="time since creation" unit_column1="day" name_column2="rootHairLength" unit_column2="cm">0 0 1 0 2 0.028 2000 0.028</SimulaTable>
				<SimulaConstant name="rootHairDiameter" unit="cm">5e-4</SimulaConstant>
				<SimulaTable name_column1="time since creation" unit_column1="day" name_column2="rootHairDensity" unit_column2="#/cm2">0 2000 1 2000 2 2000 10 2000 30 0 2000 0</SimulaTable>
			</SimulaDirective>
			<SimulaDirective path="braceroots3">
				<SimulaTable name_column1="time since creation" unit_column1="day" name_column2="rootHairLength" unit_column2="cm">0 0 1 0 2 0.028 2000 0.028</SimulaTable>
				<SimulaConstant name="rootHairDiameter" unit="cm">5e-4</SimulaConstant>
				<SimulaTable name_column1="time since creation" unit_column1="day" name_column2="rootHairDensity" unit_column2="#/cm2">0 2000 1 2000 2 2000 10 2000 30 0 2000 0</SimulaTable>
			</SimulaDirective>
			<SimulaDirective path="seminal">
				<SimulaTable name_column1="time since creation" unit_column1="day" name_column2="rootHairLength" unit_column2="cm">0 0 1 0 2 0.028 2000 0.028</SimulaTable>
				<SimulaConstant name="rootHairDiameter" unit="cm">5e-4</SimulaConstant>
				<SimulaTable name_column1="time since creation" unit_column1="day" name_column2="rootHairDensity" unit_column2="#/cm2">0 2000 1 2000 2 2000 10 2000 30 0 2000 0</SimulaTable>
			</SimulaDirective>
			<SimulaDirective path="nodalroots">
				<SimulaTable name_column1="time since creation" unit_column1="day" name_column2="rootHairLength" unit_column2="cm">0 0 1 0 2 0.028 2000 0.028</SimulaTable>
				<SimulaConstant name="rootHairDiameter" unit="cm">5e-4</SimulaConstant>
				<SimulaTable name_column1="time since creation" unit_column1="day" name_column2="rootHairDensity" unit_column2="#/cm2">0 2000 1 2000 2 2000 10 2000 30 0 2000 0</SimulaTable>
			</SimulaDirective>
			<SimulaDirective path="nodalroots2">
				<SimulaTable name_column1="time since creation" unit_column1="day" name_column2="rootHairLength" unit_column2="cm">0 0 1 0 2 0.028 2000 0.028</SimulaTable>
				<SimulaConstant name="rootHairDiameter" unit="cm">5e-4</SimulaConstant>
				<SimulaTable name_column1="time since creation" unit_column1="day" name_column2="rootHairDensity" unit_column2="#/cm2">0 2000 1 2000 2 2000 10 2000 30 0 2000 0</SimulaTable>
			</SimulaDirective>
			<SimulaDirective path="nodalroots3">
				<SimulaTable name_column1="time since creation" unit_column1="day" name_column2="rootHairLength" unit_column2="cm">0 0 1 0 2 0.028 2000 0.028</SimulaTable>
				<SimulaConstant name="rootHairDiameter" unit="cm">5e-4</SimulaConstant>
				<SimulaTable name_column1="time since creation" unit_column1="day" name_column2="rootHairDensity" unit_column2="#/cm2">0 2000 1 2000 2 2000 10 2000 30 0 2000 0</SimulaTable>
			</SimulaDirective>
			<SimulaDirective path="nodalroots4">
				<SimulaTable name_column1="time since creation" unit_column1="day" name_column2="rootHairLength" unit_column2="cm">0 0 1 0 2 0.028 2000 0.028</SimulaTable>
				<SimulaConstant name="rootHairDiameter" unit="cm">5e-4</SimulaConstant>
				<SimulaTable name_column1="time since creation" unit_column1="day" name_column2="rootHairDensity" unit_column2="#/cm2">0 2000 1 2000 2 2000 10 2000 30 0 2000 0</SimulaTable>
			</SimulaDirective>
			<SimulaDirective path="nodalroots5">
				<SimulaTable name_column1="time since creation" unit_column1="day" name_column2="rootHairLength" unit_column2="cm">0 0 1 0 2 0.028 2000 0.028</SimulaTable>
				<SimulaConstant name="rootHairDiameter" unit="cm">5e-4</SimulaConstant>
				<SimulaTable name_column1="time since creation" unit_column1="day" name_column2="rootHairDensity" unit_column2="#/cm2">0 2000 1 2000 2 2000 10 2000 30 0 2000 0</SimulaTable>
			</SimulaDirective>
			<SimulaDirective path="lateralOfCrownRoots">
				<SimulaTable name_column1="time since creation" unit_column1="day" name_column2="rootHairLength" unit_column2="cm">0 0 1 0 2 0.028 2000 0.028</SimulaTable>
				<SimulaConstant name="rootHairDiameter" unit="cm">5e-4</SimulaConstant>
				<SimulaTable name_column1="time since creation" unit_column1="day" name_column2="rootHairDensity" unit_column2="#/cm2">0 2000 1 2000 2 2000 10 2000 30 0 2000 0</SimulaTable>
			</SimulaDirective>
			<SimulaDirective path="lateral">
				<SimulaTable name_column1="time since creation" unit_column1="day" name_column2="rootHairLength" unit_column2="cm">0 0 1 0 2 0.028 2000 0.028</SimulaTable>
				<SimulaConstant name="rootHairDiameter" unit="cm">5e-4</SimulaConstant>
				<SimulaTable name_column1="time since creation" unit_column1="day" name_column2="rootHairDensity" unit_column2="#/cm2">0 2000 1 2000 2 2000 10 2000 30 0 2000 0</SimulaTable>
			</SimulaDirective>
			<SimulaDirective path="finelateral">
				<SimulaTable name_column1="time since creation" unit_column1="day" name_column2="rootHairLength" unit_column2="cm">0 0 1 0 2 0.028 2000 0.028</SimulaTable>
				<SimulaConstant name="rootHairDiameter" unit="cm">5e-4</SimulaConstant>
				<SimulaTable name_column1="time since creation" unit_column1="day" name_column2="rootHairDensity" unit_column2="#/cm2">0 2000 1 2000 2 2000 10 2000 30 0 2000 0</SimulaTable>
			</SimulaDirective>
			<SimulaDirective path="finelateral2">
				<SimulaTable name_column1="time since creation" unit_column1="day" name_column2="rootHairLength" unit_column2="cm">0 0 1 0 2 0.028 2000 0.028</SimulaTable>
				<SimulaConstant name="rootHairDiameter" unit="cm">5e-4</SimulaConstant>
				<SimulaTable name_column1="time since creation" unit_column1="day" name_column2="rootHairDensity" unit_column2="#/cm2">0 2000 1 2000 2 2000 10 2000 30 0 2000 0</SimulaTable>
			</SimulaDirective>
<!-- Xylem pole, impedance (old) and gravitropism parameters -->
			<SimulaDirective path="hypocotyl">
				<SimulaConstant name="numberOfXylemPoles" type="integer">61</SimulaConstant>
				<!-- v1 gives a relative maximum lenth of the soil impedence vector v2 gives a soil impedence vector for which it"s length is relative to the growth vector-->
				<SimulaStochastic name="soilImpedence.v2" unit="cm" type="coordinate" distribution="uniform" minimum="-0.3" maximum="0.3"/>
				<SimulaConstant name="gravitropism.v2" type="coordinate">0 1. 0</SimulaConstant>
			</SimulaDirective>
			<SimulaDirective path="primaryRoot">
				<SimulaConstant name="branchingAngle" unit="degrees">
					0<!--value unknown--></SimulaConstant>
				<SimulaConstant name="numberOfXylemPoles" type="integer">8 
					<!-- 6-10 xylem poles in primary-seminal roots and increasing more in crown & brace roots up to 48 monocotolydons roots branch from phloem poles, not xylem Hochholdinger F. 2009. The Maize Root System: Morphology, Anatomy, and Genetics. Handbook of Maize: Its Biology.145-160. --></SimulaConstant>
				<SimulaStochastic name="soilImpedence.v2" unit="cm" type="coordinate" distribution="uniform" minimum="-0.05" maximum="0.05"/>
				<SimulaStochastic name="gravitropism.v2" unit="cm" type="coordinate" distribution="uniform" minimum="-0.015" maximum="-0.005"/>
			</SimulaDirective>
			<!--PARAMETERS FOR Seminal ROOTS-->
			<SimulaDirective path="braceroots">
				<SimulaConstant name="branchingAngle" unit="degrees">140</SimulaConstant>
				<SimulaConstant name="numberOfXylemPoles" type="integer">40 
					<!-- 6-10 xylem poles in primary-seminal roots and increasing more in crown & brace roots up to 48 monocotolydons roots branch from phloem poles, not xylem Hochholdinger F. 2009. The Maize Root System: Morphology, Anatomy, and Genetics. Handbook of Maize: Its Biology.145-160. --></SimulaConstant>
				<SimulaConstant name="regularTopology" type="integer">4</SimulaConstant>
				<SimulaStochastic name="soilImpedence.v2" unit="cm" type="coordinate" distribution="uniform" minimum="-0.03" maximum="0.03"/>
				<SimulaStochastic name="gravitropism.v2" unit="cm" type="coordinate" distribution="uniform" minimum="-0.01" maximum="-0.005"/>
			</SimulaDirective>
			<SimulaDirective path="braceroots2">
				<SimulaConstant name="branchingAngle" unit="degrees">140</SimulaConstant>
				<SimulaConstant name="numberOfXylemPoles" type="integer">48 
					<!-- 6-10 xylem poles in primary-seminal roots and increasing more in crown & brace roots up to 48 monocotolydons roots branch from phloem poles, not xylem Hochholdinger F. 2009. The Maize Root System: Morphology, Anatomy, and Genetics. Handbook of Maize: Its Biology.145-160. --></SimulaConstant>
				<SimulaConstant name="regularTopology" type="integer">3</SimulaConstant>
				<SimulaStochastic name="soilImpedence.v2" unit="cm" type="coordinate" distribution="uniform" minimum="-0.03" maximum="0.03"/>
				<SimulaStochastic name="gravitropism.v2" unit="cm" type="coordinate" distribution="uniform" minimum="-0.01" maximum="-0.005"/>
			</SimulaDirective>
			<SimulaDirective path="braceroots3">
				<SimulaConstant name="branchingAngle" unit="degrees">130</SimulaConstant>
				<SimulaConstant name="numberOfXylemPoles" type="integer">48 
					<!-- 6-10 xylem poles in primary-seminal roots and increasing more in crown & brace roots up to 48 monocotolydons roots branch from phloem poles, not xylem Hochholdinger F. 2009. The Maize Root System: Morphology, Anatomy, and Genetics. Handbook of Maize: Its Biology.145-160. --></SimulaConstant>
				<SimulaConstant name="regularTopology" type="integer">3</SimulaConstant>
				<SimulaStochastic name="soilImpedence.v2" unit="cm" type="coordinate" distribution="uniform" minimum="-0.03" maximum="0.03"/>
				<SimulaStochastic name="gravitropism.v2" unit="cm" type="coordinate" distribution="uniform" minimum="-0.01" maximum="-0.005"/>
			</SimulaDirective>
			<SimulaDirective path="seminal">
				<SimulaConstant name="branchingAngle" unit="degrees">
					90<!--original value: 90 --></SimulaConstant>
				<SimulaConstant name="numberOfXylemPoles" type="integer">6 
					<!-- 6-10 xylem poles in primary-seminal roots and increasing more in crown & brace roots up to 48 monocotolydons roots branch from phloem poles, not xylem Hochholdinger F. 2009. The Maize Root System: Morphology, Anatomy, and Genetics. Handbook of Maize: Its Biology.145-160. --></SimulaConstant>
				<SimulaConstant name="regularTopology" type="integer">
					1<!--value unknown--></SimulaConstant>
				<SimulaStochastic name="soilImpedence.v2" unit="cm" type="coordinate" distribution="uniform" minimum="-0.04" maximum="0.04"/>
				<SimulaStochastic name="gravitropism.v2" unit="cm" type="coordinate" distribution="uniform" minimum="-0.035" maximum="-0.025"/>
			</SimulaDirective>
			<SimulaDirective path="nodalroots">
				<SimulaConstant name="branchingAngle" unit="degrees">
					160<!--stem growth up and these branch from the stem--></SimulaConstant>
				<SimulaConstant name="numberOfXylemPoles" type="integer">10 
					<!-- 6-10 xylem poles in primary-seminal roots and increasing more in crown & brace roots up to 48 monocotolydons roots branch from phloem poles, not xylem Hochholdinger F. 2009. The Maize Root System: Morphology, Anatomy, and Genetics. Handbook of Maize: Its Biology.145-160. --></SimulaConstant>
				<SimulaConstant name="regularTopology" type="integer">
					3<!--value unknown--></SimulaConstant>
				<SimulaConstant name="topologyOffset" type="integer">
					0<!--value unknown--></SimulaConstant>
				<SimulaStochastic name="soilImpedence.v2" unit="cm" type="coordinate" distribution="uniform" minimum="-0.02" maximum="0.02"/>
				<SimulaStochastic name="gravitropism.v2" unit="cm" type="coordinate" distribution="uniform" minimum="-0.01" maximum="-0.005"/>
			</SimulaDirective>
			<SimulaDirective path="nodalroots2">
				<SimulaConstant name="branchingAngle" unit="degrees">
					150<!--stem growth up and these branch from the stem--></SimulaConstant>
				<SimulaConstant name="numberOfXylemPoles" type="integer">18 
					<!-- 6-10 xylem poles in primary-seminal roots and increasing more in crown & brace roots up to 48 monocotolydons roots branch from phloem poles, not xylem Hochholdinger F. 2009. The Maize Root System: Morphology, Anatomy, and Genetics. Handbook of Maize: Its Biology.145-160. --></SimulaConstant>
				<SimulaConstant name="regularTopology" type="integer">
					0<!--value unknown--></SimulaConstant>
				<SimulaConstant name="topologyOffset" type="integer">
					0<!--value unknown--></SimulaConstant>
				<SimulaStochastic name="soilImpedence.v2" unit="cm" type="coordinate" distribution="uniform" minimum="-0.02" maximum="0.02"/>
				<SimulaStochastic name="gravitropism.v2" unit="cm" type="coordinate" distribution="uniform" minimum="-0.01" maximum="-0.005"/>
			</SimulaDirective>
			<SimulaDirective path="nodalroots3">
				<SimulaConstant name="branchingAngle" unit="degrees">
					140<!--stem growth up and these branch from the stem--></SimulaConstant>
				<SimulaConstant name="numberOfXylemPoles" type="integer">24 
					<!-- 6-10 xylem poles in primary-seminal roots and increasing more in crown & brace roots up to 48 monocotolydons roots branch from phloem poles, not xylem Hochholdinger F. 2009. The Maize Root System: Morphology, Anatomy, and Genetics. Handbook of Maize: Its Biology.145-160. --></SimulaConstant>
				<SimulaConstant name="regularTopology" type="integer">
					0<!--value unknown--></SimulaConstant>
				<SimulaConstant name="topologyOffset" type="integer">
					0<!--value unknown--></SimulaConstant>
				<SimulaStochastic name="soilImpedence.v2" unit="cm" type="coordinate" distribution="uniform" minimum="-0.02" maximum="0.02"/>
				<SimulaStochastic name="gravitropism.v2" unit="cm" type="coordinate" distribution="uniform" minimum="-0.01" maximum="-0.005"/>
			</SimulaDirective>
			<SimulaDirective path="nodalroots4">
				<SimulaConstant name="branchingAngle" unit="degrees">
					130<!--stem growth up and these branch from the stem--></SimulaConstant>
				<SimulaConstant name="numberOfXylemPoles" type="integer">32 
					<!-- 6-10 xylem poles in primary-seminal roots and increasing more in crown & brace roots up to 48 monocotolydons roots branch from phloem poles, not xylem Hochholdinger F. 2009. The Maize Root System: Morphology, Anatomy, and Genetics. Handbook of Maize: Its Biology.145-160. --></SimulaConstant>
				<SimulaStochastic name="soilImpedence.v2" unit="cm" type="coordinate" distribution="uniform" minimum="-0.02" maximum="0.02"/>
				<SimulaStochastic name="gravitropism.v2" unit="cm" type="coordinate" distribution="uniform" minimum="-0.01" maximum="-0.005"/>
			</SimulaDirective>
			<SimulaDirective path="nodalroots5">
				<SimulaConstant name="branchingAngle" unit="degrees">
					130<!--stem growth up and these branch from the stem--></SimulaConstant>
				<SimulaConstant name="numberOfXylemPoles" type="integer">32 
					<!-- 6-10 xylem poles in primary-seminal roots and increasing more in crown & brace roots up to 48 monocotolydons roots branch from phloem poles, not xylem Hochholdinger F. 2009. The Maize Root System: Morphology, Anatomy, and Genetics. Handbook of Maize: Its Biology.145-160. --></SimulaConstant>
				<SimulaStochastic name="soilImpedence.v2" unit="cm" type="coordinate" distribution="uniform" minimum="-0.02" maximum="0.02"/>
				<SimulaStochastic name="gravitropism.v2" unit="cm" type="coordinate" distribution="uniform" minimum="-0.01" maximum="-0.005"/>
			</SimulaDirective>
			<SimulaDirective path="lateralOfCrownRoots">
				<SimulaConstant name="branchingAngle" unit="degrees">
					90<!--original value: 62.83--></SimulaConstant>
				<SimulaConstant name="numberOfXylemPoles" type="integer">
					4<!--value unknown--></SimulaConstant>
				<SimulaStochastic name="soilImpedence.v2" unit="cm" type="coordinate" distribution="uniform" minimum="-0.05" maximum="0.05"/>
				<SimulaConstant name="gravitropism.v2" type="coordinate">0 0 0</SimulaConstant>
			</SimulaDirective>
			<SimulaDirective path="lateral">
				<SimulaConstant name="branchingAngle" unit="degrees">
					90<!--original value: 62.83--></SimulaConstant>
				<SimulaConstant name="numberOfXylemPoles" type="integer">
					4<!--value unknown--></SimulaConstant>
				<SimulaStochastic name="soilImpedence.v2" unit="cm" type="coordinate" distribution="uniform" minimum="-0.1" maximum="0.1"/>
				<SimulaConstant name="gravitropism.v2" type="coordinate">0 0 0</SimulaConstant>
			</SimulaDirective>
			<SimulaDirective path="finelateral">
				<SimulaConstant name="branchingAngle" unit="degrees">
					62.83<!--original value: 62.83--></SimulaConstant>
				<SimulaConstant name="numberOfXylemPoles" type="integer">
					4<!--value unknown--></SimulaConstant>
				<SimulaStochastic name="soilImpedence.v2" unit="cm" type="coordinate" distribution="uniform" minimum="-0.05" maximum="0.05"/>
				<SimulaConstant name="gravitropism.v2" type="coordinate">0 0 0</SimulaConstant>
			</SimulaDirective>
			<SimulaDirective path="finelateral2">
				<SimulaConstant name="branchingAngle" unit="degrees">
					62.83<!--original value: 62.83--></SimulaConstant>
				<SimulaConstant name="numberOfXylemPoles" type="integer">
					4<!--value unknown--></SimulaConstant>
				<SimulaStochastic name="soilImpedence.v2" unit="cm" type="coordinate" distribution="uniform" minimum="-0.05" maximum="0.05"/>
				<SimulaConstant name="gravitropism.v2" type="coordinate">0 0 0</SimulaConstant>
			</SimulaDirective>
<!-- Box boundary parametrs -->
		<!-- this keeps roots inside a predefined box -->
			<SimulaDirective path="hypocotyl">
				<SimulaConstant name="topBoundary" type="bool">0</SimulaConstant>
			</SimulaDirective>
			<SimulaDirective path="defaults">
				<SimulaConstant name="topBoundary" type="bool">1</SimulaConstant>
			</SimulaDirective>
			<SimulaDirective path="defaults">
				<SimulaConstant name="bottomBoundary" type="bool">1</SimulaConstant>
				<SimulaConstant name="bounceOfTheSide" type="bool">1</SimulaConstant>
				<SimulaConstant name="cannotgrowup" type="bool">0</SimulaConstant>
			</SimulaDirective>
			<SimulaDirective path="hypocotyl">
				<SimulaConstant name="bottomBoundary" type="bool">0</SimulaConstant>
				<SimulaConstant name="bounceOfTheSide" type="bool">1</SimulaConstant>
				<SimulaConstant name="cannotgrowup" type="bool">0</SimulaConstant>
			</SimulaDirective>
<!-- Hydraulic conductivity parameters -->
		<!-- north and nobel 1996 as a rough guess: 2e-7 m/s/MPa = 1.728e-4 cm/day/hPa this 1 cm3/cm2 surface area in 1 day when	there is a pressure difference of 1 kPa the root was ~3mm thick, ~1/4 of radius was steel, 3/4 cortex so per unit of cortical thickness 1.7e-4*0.12 cm =2.07e-5 -->
		<!-- Frensch J, Steudle E. 1989. Axial and radial hydraulic resistance to roots of maize ( Zea mays L.). Plant Physiology 91: 719-726. radial conductance 20e8-25e8 m/s/MPa 25e-8 m/s/MPa= 2.16e-4 cm/day/hPa with a diameter of 1-1.4 mm: 2.16e-4 cm/day/hPa * 0.04	cm cortex = 8.64 e-6 Doussan C, Vercambre G, Pagès L. 1998. Modelling of the hydraulic architecture of root systems: An integrated approach to water absorption - Distribution of axial and radial conductances in maize. Annals of Botany 81: 225-232. they did not measure but used 2.2 10-7 m/s/MPa through out the root system -->
			<SimulaDirective path="hypocotyl">
				<SimulaTable garbageCollectionOff="true" name_column1="time since planting" name_column2="radialHydraulicConductivity" unit_column1="day" unit_column2="cm/day/hPa">0 0 600 0</SimulaTable>
				<SimulaTable garbageCollectionOff="true" name_column1="time since planting" name_column2="lateralHydraulicConductivity" unit_column1="day" unit_column2="cm4/day/hPa">0 0 10 4.32 100 4.32</SimulaTable>
				<SimulaConstant name="lengthRootTipWithoutXylemVessels" unit="cm">2</SimulaConstant>
			</SimulaDirective>
			<SimulaDirective path="primaryRoot">
				<SimulaTable garbageCollectionOff="true" name_column1="time since planting" name_column2="radialHydraulicConductivity" unit_column1="day" unit_column2="cm/day/hPa">0 0 1 2.16e-4 10 2.16e-4 15 2.16e-4 20 1.16e-4 30 0.5e-4 40 0 1000 0</SimulaTable>
				<SimulaTable garbageCollectionOff="true" name_column1="time since planting" name_column2="lateralHydraulicConductivity" unit_column1="day" unit_column2="cm4/day/hPa">0 0 9 0.432 11 4.32 1000 4.32</SimulaTable>
				<SimulaConstant name="lengthRootTipWithoutXylemVessels" unit="cm">2</SimulaConstant>
			</SimulaDirective>
			<SimulaDirective path="braceroots">
				<SimulaTable garbageCollectionOff="true" name_column1="time since planting" name_column2="radialHydraulicConductivity" unit_column1="day" unit_column2="cm/day/hPa">0 0 1 2.16e-4 10 2.16e-4 20 2.5e-4 30 2.16e-4 40 1e-4 60 0 1000 0</SimulaTable>
				<SimulaTable garbageCollectionOff="true" name_column1="time since planting" name_column2="lateralHydraulicConductivity" unit_column1="day" unit_column2="cm4/day/hPa">0 0 12 0.432 14 4.32 1000 4.32</SimulaTable>
				<SimulaConstant name="lengthRootTipWithoutXylemVessels" unit="cm">2</SimulaConstant>
			</SimulaDirective>
			<SimulaDirective path="braceroots2">
				<SimulaTable garbageCollectionOff="true" name_column1="time since planting" name_column2="radialHydraulicConductivity" unit_column1="day" unit_column2="cm/day/hPa">0 0 1 2.16e-4 10 2.16e-4 20 2.5e-4 30 2.16e-4 40 1e-4 60 0 1000 0</SimulaTable>
				<SimulaTable garbageCollectionOff="true" name_column1="time since planting" name_column2="lateralHydraulicConductivity" unit_column1="day" unit_column2="cm4/day/hPa">0 0 12 0.432 14 4.32 1000 4.32</SimulaTable>
				<SimulaConstant name="lengthRootTipWithoutXylemVessels" unit="cm">2</SimulaConstant>
			</SimulaDirective>
			<SimulaDirective path="braceroots3">
				<SimulaTable garbageCollectionOff="true" name_column1="time since planting" name_column2="radialHydraulicConductivity" unit_column1="day" unit_column2="cm/day/hPa">0 0 1 2.16e-4 10 2.16e-4 20 2.5e-4 30 2.16e-4 40 1e-4 60 0 1000 0</SimulaTable>
				<SimulaTable garbageCollectionOff="true" name_column1="time since planting" name_column2="lateralHydraulicConductivity" unit_column1="day" unit_column2="cm4/day/hPa">0 0 12 0.432 14 4.32 1000 4.32</SimulaTable>
				<SimulaConstant name="lengthRootTipWithoutXylemVessels" unit="cm">2</SimulaConstant>
			</SimulaDirective>
			<SimulaDirective path="seminal">
				<SimulaTable garbageCollectionOff="true" name_column1="time since planting" name_column2="radialHydraulicConductivity" unit_column1="day" unit_column2="cm/day/hPa">0 0 1 2.16e-4 10 2.16e-4 20 2.5e-4 30 2.16e-4 40 1e-4 60 0 1000 0</SimulaTable>
				<SimulaTable garbageCollectionOff="true" name_column1="time since planting" name_column2="lateralHydraulicConductivity" unit_column1="day" unit_column2="cm4/day/hPa">0 0 10.5 0.432 12.5 4.32 1000 4.32</SimulaTable>
				<SimulaConstant name="lengthRootTipWithoutXylemVessels" unit="cm">2</SimulaConstant>
			</SimulaDirective>
			<SimulaDirective path="nodalroots">
				<SimulaTable garbageCollectionOff="true" name_column1="time since planting" name_column2="radialHydraulicConductivity" unit_column1="day" unit_column2="cm/day/hPa">0 0 1 2.16e-4 10 2.16e-4 20 2.5e-4 30 2.16e-4 40 1e-4 60 0 1000 0</SimulaTable>
				<SimulaTable garbageCollectionOff="true" name_column1="time since planting" name_column2="lateralHydraulicConductivity" unit_column1="day" unit_column2="cm4/day/hPa">0 0 11 0.432 13 4.32 1000 4.32</SimulaTable>
				<SimulaConstant name="lengthRootTipWithoutXylemVessels" unit="cm">2</SimulaConstant>
			</SimulaDirective>
			<SimulaDirective path="nodalroots2">
				<SimulaTable garbageCollectionOff="true" name_column1="time since planting" name_column2="radialHydraulicConductivity" unit_column1="day" unit_column2="cm/day/hPa">0 0 1 2.16e-4 10 2.16e-4 20 2.5e-4 30 2.16e-4 40 1e-4 60 0 1000 0</SimulaTable>
				<SimulaTable garbageCollectionOff="true" name_column1="time since planting" name_column2="lateralHydraulicConductivity" unit_column1="day" unit_column2="cm4/day/hPa">0 0 11 0.432 13 4.32 1000 4.32</SimulaTable>
				<SimulaConstant name="lengthRootTipWithoutXylemVessels" unit="cm">2</SimulaConstant>
			</SimulaDirective>
			<SimulaDirective path="nodalroots3">
				<SimulaTable garbageCollectionOff="true" name_column1="time since planting" name_column2="radialHydraulicConductivity" unit_column1="day" unit_column2="cm/day/hPa">0 0 1 2.16e-4 10 2.16e-4 20 2.5e-4 30 2.16e-4 40 1e-4 60 0 1000 0</SimulaTable>
				<SimulaTable garbageCollectionOff="true" name_column1="time since planting" name_column2="lateralHydraulicConductivity" unit_column1="day" unit_column2="cm4/day/hPa">0 0 11 0.432 13 4.32 1000 4.32</SimulaTable>
				<SimulaConstant name="lengthRootTipWithoutXylemVessels" unit="cm">2</SimulaConstant>
			</SimulaDirective>
			<SimulaDirective path="nodalroots4">
				<SimulaTable garbageCollectionOff="true" name_column1="time since planting" name_column2="radialHydraulicConductivity" unit_column1="day" unit_column2="cm/day/hPa">0 0 1 2.16e-4 10 2.16e-4 20 2.5e-4 30 2.16e-4 40 1e-4 60 0 1000 0</SimulaTable>
				<SimulaTable garbageCollectionOff="true" name_column1="time since planting" name_column2="lateralHydraulicConductivity" unit_column1="day" unit_column2="cm4/day/hPa">0 0 11 0.432 13 4.32 1000 4.32</SimulaTable>
				<SimulaConstant name="lengthRootTipWithoutXylemVessels" unit="cm">2</SimulaConstant>
			</SimulaDirective>
			<SimulaDirective path="nodalroots5">
				<SimulaTable garbageCollectionOff="true" name_column1="time since planting" name_column2="radialHydraulicConductivity" unit_column1="day" unit_column2="cm/day/hPa">0 0 1 2.16e-4 10 2.16e-4 20 2.5e-4 30 2.16e-4 40 1e-4 60 0 1000 0</SimulaTable>
				<SimulaTable garbageCollectionOff="true" name_column1="time since planting" name_column2="lateralHydraulicConductivity" unit_column1="day" unit_column2="cm4/day/hPa">0 0 11 0.432 13 4.32 1000 4.32</SimulaTable>
				<SimulaConstant name="lengthRootTipWithoutXylemVessels" unit="cm">2</SimulaConstant>
			</SimulaDirective>
			<SimulaDirective path="lateralOfCrownRoots">
				<SimulaTable garbageCollectionOff="true" name_column1="time since planting" name_column2="radialHydraulicConductivity" unit_column1="day" unit_column2="cm/day/hPa">0 0 1 4.16e-4 600 4.16e-4</SimulaTable>
				<SimulaTable garbageCollectionOff="true" name_column1="time since planting" name_column2="lateralHydraulicConductivity" unit_column1="day" unit_column2="cm4/day/hPa">0 0.0 10 17.28e-6 12.5 6.48e-4 20 6.48e-4 25 17.28e-4 1000 17.28e-4</SimulaTable>
				<SimulaConstant name="lengthRootTipWithoutXylemVessels" unit="cm">1</SimulaConstant>
			</SimulaDirective>
			<SimulaDirective path="lateral">
				<SimulaTable garbageCollectionOff="true" name_column1="time since planting" name_column2="radialHydraulicConductivity" unit_column1="day" unit_column2="cm/day/hPa">0 0 1 4.16e-4 600 4.16e-4</SimulaTable>
				<SimulaTable garbageCollectionOff="true" name_column1="time since planting" name_column2="lateralHydraulicConductivity" unit_column1="day" unit_column2="cm4/day/hPa">0 0.0 10 17.28e-6 12.5 6.48e-4 20 6.48e-4 25 17.28e-4 1000 17.28e-4</SimulaTable>
				<SimulaConstant name="lengthRootTipWithoutXylemVessels" unit="cm">1</SimulaConstant>
			</SimulaDirective>
			<SimulaDirective path="finelateral">
				<SimulaTable garbageCollectionOff="true" name_column1="time since planting" name_column2="radialHydraulicConductivity" unit_column1="day" unit_column2="cm/day/hPa">0 0 1 4.16e-4 600 4.16e-4</SimulaTable>
				<SimulaTable garbageCollectionOff="true" name_column1="time since planting" name_column2="lateralHydraulicConductivity" unit_column1="day" unit_column2="cm4/day/hPa">0 0.0 10 17.28e-7 12.5 6.48e-5 20 6.48e-5 25 17.28e-5 1000 17.28e-5</SimulaTable>
				<SimulaConstant name="lengthRootTipWithoutXylemVessels" unit="cm">1</SimulaConstant>
			</SimulaDirective>
			<SimulaDirective path="finelateral2">
				<SimulaTable garbageCollectionOff="true" name_column1="time since planting" name_column2="radialHydraulicConductivity" unit_column1="day" unit_column2="cm/day/hPa">0 0 1 4.16e-4 600 4.16e-4</SimulaTable>
				<SimulaTable garbageCollectionOff="true" name_column1="time since planting" name_column2="lateralHydraulicConductivity" unit_column1="day" unit_column2="cm4/day/hPa">0 0.0 10 17.28e-8 12.5 6.48e-6 20 6.48e-6 25 17.28e-6 1000 17.28e-6</SimulaTable>
				<SimulaConstant name="lengthRootTipWithoutXylemVessels" unit="cm">1</SimulaConstant>
			</SimulaDirective>
<!-- Length multipliers to diameter multipliers -->
			<SimulaDirective path="primaryRoot">
				<SimulaTable name_column1="time since creation" unit_column1="cm" name_column2="lengthMultiplier2DiameterMultiplier" unit_column2="cm">0. 0.25 1. 1. 2. 1.5 3. 1.8 4. 2. 100. 2. 1000. 2.</SimulaTable>
			</SimulaDirective>
			<SimulaDirective path="braceroots">
				<SimulaTable name_column1="time since creation" unit_column1="cm" name_column2="lengthMultiplier2DiameterMultiplier" unit_column2="cm">0. 0.25 1. 1. 2. 1.5 3. 1.8 4. 2. 100. 2. 1000. 2.</SimulaTable>
			</SimulaDirective>
			<SimulaDirective path="braceroots2">
				<SimulaTable name_column1="time since creation" unit_column1="cm" name_column2="lengthMultiplier2DiameterMultiplier" unit_column2="cm">0. 0.25 1. 1. 2. 1.5 3. 1.8 4. 2. 100. 2. 1000. 2.</SimulaTable>
			</SimulaDirective>
			<SimulaDirective path="braceroots3">
				<SimulaTable name_column1="time since creation" unit_column1="cm" name_column2="lengthMultiplier2DiameterMultiplier" unit_column2="cm">0. 0.25 1. 1. 2. 1.5 3. 1.8 4. 2. 100. 2. 1000. 2.</SimulaTable>
			</SimulaDirective>
			<SimulaDirective path="seminal">
				<SimulaTable name_column1="time since creation" unit_column1="cm" name_column2="lengthMultiplier2DiameterMultiplier" unit_column2="cm">0. 0.25 1. 1. 2. 1.5 3. 1.8 4. 2. 100. 2. 1000. 2.</SimulaTable>
			</SimulaDirective>
			<SimulaDirective path="nodalroots">
				<SimulaTable name_column1="time since creation" unit_column1="cm" name_column2="lengthMultiplier2DiameterMultiplier" unit_column2="cm">0. 0.25 1. 1. 2. 1.5 3. 1.8 4. 2. 100. 2. 1000. 2.</SimulaTable>
			</SimulaDirective>
			<SimulaDirective path="nodalroots2">
				<SimulaTable name_column1="time since creation" unit_column1="cm" name_column2="lengthMultiplier2DiameterMultiplier" unit_column2="cm">0. 0.25 1. 1. 2. 1.5 3. 1.8 4. 2. 100. 2. 1000. 2.</SimulaTable>
			</SimulaDirective>
			<SimulaDirective path="nodalroots3">
				<SimulaTable name_column1="time since creation" unit_column1="cm" name_column2="lengthMultiplier2DiameterMultiplier" unit_column2="cm">0. 0.25 1. 1. 2. 1.5 3. 1.8 4. 2. 100. 2. 1000. 2.</SimulaTable>
			</SimulaDirective>
			<SimulaDirective path="nodalroots4">
				<SimulaTable name_column1="time since creation" unit_column1="cm" name_column2="lengthMultiplier2DiameterMultiplier" unit_column2="cm">0. 0.25 1. 1. 2. 1.5 3. 1.8 4. 2. 100. 2. 1000. 2.</SimulaTable>
			</SimulaDirective>
			<SimulaDirective path="nodalroots5">
				<SimulaTable name_column1="time since creation" unit_column1="cm" name_column2="lengthMultiplier2DiameterMultiplier" unit_column2="cm">0. 0.25 1. 1. 2. 1.5 3. 1.8 4. 2. 100. 2. 1000. 2.</SimulaTable>
			</SimulaDirective>
			<SimulaDirective path="lateralOfCrownRoots">
				<SimulaTable name_column1="time since creation" unit_column1="cm" name_column2="lengthMultiplier2DiameterMultiplier" unit_column2="cm">0. 0.25 1. 1. 2. 1.5 3. 1.8 4. 2. 100. 2. 1000. 2.</SimulaTable>
			</SimulaDirective>
			<SimulaDirective path="lateral">
				<SimulaTable name_column1="time since creation" unit_column1="cm" name_column2="lengthMultiplier2DiameterMultiplier" unit_column2="cm">0. 0.25 1. 1. 2. 1.5 3. 1.8 4. 2. 100. 2. 1000. 2.</SimulaTable>
			</SimulaDirective>
			<SimulaDirective path="finelateral">
				<SimulaTable name_column1="time since creation" unit_column1="cm" name_column2="lengthMultiplier2DiameterMultiplier" unit_column2="cm">0. 0.25 1. 1. 2. 1.5 3. 1.8 4. 2. 100. 2. 1000. 2.</SimulaTable>
			</SimulaDirective>
			<SimulaDirective path="finelateral2">
				<SimulaTable name_column1="time since creation" unit_column1="cm" name_column2="lengthMultiplier2DiameterMultiplier" unit_column2="cm">0. 0.25 1. 1. 2. 1.5 3. 1.8 4. 2. 100. 2. 1000. 2.</SimulaTable>
			</SimulaDirective>
		</SimulaBase>
	</SimulaBase>
</SimulationModel>
