# Supplementary material for: In silico evidence for the utility of parsimonious root phenotypes for improved vegetative growth and carbon sequestration under drought
Source: Front Plant Sci. 2022 Nov 17;13:1010165. doi: 10.3389/fpls.2022.1010165 (PMC9713484; doi:10.3389/fpls.2022.1010165)
Supplement: Supplementary File 2 — A high level summary of the simulated results discussed in this study. [file Table_1.csv]

Index	Environment (-)	Phenotype	Random Number Generator Seed (-)	shootDryWeight (g)	rootDryWeight (g)	rootDryWeight;fineLaterals (g)	rootDryWeight;laterals (g)	rootDryWeight;majorAxes (g)	rootLength (cm)	rootLength;fineLaterals (cm)	rootLength;laterals (cm)	rootLength;majorAxes (cm)	rootSurfaceArea (cm2)	rootSurfaceArea;fineLaterals (cm2)	rootSurfaceArea;laterals (cm2)	rootSurfaceArea;majorAxes (cm2)	rootWaterUptake (cm3)	potentialTranspiration (cm3)	potentialTranspiration (cm)	potentialTranspiration_Rate (cm3/day)	potentialEvaporation (cm/day)	potentialEvaporation_Integral (cm)	leafArea (cm2)	leafAreaReductionCoefficient (-)	photosynthesis (g)	plantRespiration (g)	shootRespiration (g)	rootRespiration (g)	rootCarbonCostOfExudates (g)	rootCarbonCosts (g)	rootPotentialCarbonSinkForGrowth (g)	carbonAllocation2Roots (g)	shootPotentialCarbonSinkForGrowth (g)	carbonAllocation2Shoot (g)	leafPotentialCarbonSinkForGrowth (g)	carbonAllocation2Leafs (g)	stemPotentialCarbonSinkForGrowth (g)	carbonAllocation2Stems (g)	carbonReserves (g)	D90 (cm)	RootLengthProfile_00-10 (cm3)	RootLengthProfile_10-20 (cm3)	RootLengthProfile_20-30 (cm3)	RootLengthProfile_30-40 (cm3)	RootLengthProfile_40-50 (cm3)	RootLengthProfile_50-60 (cm3)	RootLengthProfile_60-70 (cm3)	RootLengthProfile_70-80 (cm3)	RootLengthProfile_80-90 (cm3)
0_0_0	Iowa Well Watered	Default	0	24.76581767	4.26514613	0.0	1.00475391	0.18627789	10310.92124698	0.0	8505.93355081	361.92131726	1803.24187916	0.0	1068.88713421	94.14017574	6197.98729455	5677.43893334	0.0329989	1185.45711513	0.41725156	26.354898846999987	3327.57200122	0.8196637	40.80311739	9.27980891	7.85643967	1.42336924	0.62703858	0.62703858	1.80797777	1.80525145	11.14550492	11.13485275	4.7307735	4.73602602	6.40912845	6.40859628	17.00638044	-31.17577328	3883.37322333	3380.07312814	1867.76704656	812.76282642	301.91880853	62.88491716	2.14129683	0.0	0.0
0_0_1	Iowa Well Watered	Default	1	24.90022302	4.22945937	0.0	1.008387	0.18975417	10333.48821771	0.0	8536.69018762	368.40764139	1799.22273582	0.0	1072.75212718	95.87683446	6197.71667687	5686.70624091	0.03316312	1181.45857054	0.4180011	26.34527967800001	3343.73461061	0.82316167	40.9512761	9.31004202	7.89621324	1.41382878	0.6307419	0.63074163	1.78418077	1.78350717	11.20595404	11.19308594	4.75577254	4.76177374	6.44384376	6.44333106	17.04282227	-31.42932695	4041.81895835	3370.01465544	1712.3531478	811.62462974	330.40457946	64.31201658	2.96023035	0.0	0.0
0_0_2	Iowa Well Watered	Default	2	24.77516456	4.1835687	0.0	1.0008817	0.18970748	10282.19784797	0.0	8473.15262765	368.18671125	1788.69867915	0.0	1064.76776191	95.83842394	6192.473081	5667.53364441	0.03295597	1180.12963529	0.4184989	26.383394381000002	3322.57818003	0.8185829	40.85043678	9.24806813	7.84141131	1.40665682	0.62876324	0.62876297	1.77381886	1.77078759	11.14964206	11.13996827	4.73268111	4.7381719	6.41114805	6.41065652	17.06924574	-31.59205859	3990.04850515	3241.75513182	1823.64228871	836.2065639	326.5509633	61.5424448	2.45195029	0.0	0.0
0_0_3	Iowa Well Watered	Default	3	24.4850233	4.19643504	0.0	0.99774685	0.18347653	10253.99036211	0.0	8446.61403809	356.66373078	1785.14485583	0.0	1061.43282439	92.7373643	6134.02784747	5622.11510861	0.03263358	1183.50222687	0.41535811	26.368817600000025	3291.74660779	0.8119102	40.51426432	9.17219628	7.77673262	1.39546366	0.61213529	0.61213369	1.77191827	1.77153058	11.01918014	11.00621724	4.67565447	4.68255894	6.33625902	6.33570552	17.00697676	-29.98936217	4020.04465902	3454.1581605	1735.70350873	741.86978361	262.07043366	40.14381658	0.0	0.0	0.0
0_0_4	Iowa Well Watered	Default	4	24.77516695	4.26734029	0.0	1.01585583	0.18956318	10417.62863798	0.0	8599.91899525	367.7915766	1814.6986462	0.0	1080.69769348	95.75171541	6201.30948787	5685.43516948	0.03294367	1184.43512605	0.41882202	26.393574070000017	3321.15527751	0.81827497	40.86299164	9.26094942	7.83315287	1.42779655	0.63818839	0.63818811	1.81793929	1.81512348	11.14963968	11.14066334	4.73316739	4.73805946	6.41125897	6.41077005	17.04185676	-31.17797492	3955.38195681	3445.60555238	1815.33394428	831.01417478	309.73719026	60.55581946	0.0	0.0	0.0
0_1_0	Iowa Well Watered	Cheap Deep Steep	0	21.37620285	2.66115954	0.0	0.53842144	0.15794945	7084.41472646	0.0	4558.10815067	316.99890162	1162.72550353	0.0	572.78876322	80.9053355	5143.4265396	4602.17478792	0.02887553	1163.41111997	0.38489455	26.502412330999974	2928.71364815	0.73333984	34.76181514	7.80899236	7.01139384	0.79759852	0.49273137	0.49273099	0.81623871	0.86526825	9.62009962	9.55991144	4.0330102	4.09028988	5.52957807	5.52898323	15.42823977	-43.99938925	1767.89657723	2276.83167195	1407.31762095	682.495065	377.58478638	281.6037927	182.92856558	84.12368027	23.63296641
0_1_1	Iowa Well Watered	Cheap Deep Steep	1	22.81758755	2.7302263	0.0	0.59026966	0.1687869	8202.75547071	0.0	4997.0390665	338.89933783	1273.37992002	0.0	627.94644884	86.51337768	5366.66798613	4800.32908519	0.03074813	1192.70824476	0.39062713	26.318649386	3115.27454416	0.7737163	36.26964141	8.29177083	7.45844449	0.83332635	0.58947804	0.58947791	0.78686853	0.84159431	10.26863186	10.2009473	4.2972927	4.36480724	5.90362688	5.90308986	15.63775316	-45.82449014	1888.2339448	2646.73668288	1755.17215472	759.65200533	395.06601632	323.3180124	244.83703531	134.33538853	51.51032601
0_1_2	Iowa Well Watered	Cheap Deep Steep	2	21.91937184	2.61094027	0.0	0.57873253	0.16489504	8017.30691592	0.0	4899.36929594	331.16714162	1238.75149717	0.0	615.67290349	84.51532214	5320.71555038	4713.78485283	0.02952412	1173.3241885	0.38733207	26.42010857199997	2993.10808382	0.74727642	35.65134048	7.96572819	7.16679132	0.79893686	0.57106747	0.57106737	0.75070236	0.8055864	9.86450987	9.79779519	4.13327453	4.19400223	5.67028057	5.66969702	15.86859191	-45.56340494	2097.29481235	2512.36748858	1598.58045001	685.95441634	406.27378423	317.01370394	237.82462954	117.15860144	40.59024647
0_1_3	Iowa Well Watered	Cheap Deep Steep	3	22.27698793	2.77251333	0.0	0.63986105	0.16836381	10158.53278455	0.0	5416.86430276	339.22847314	1438.15331433	0.0	680.70324396	86.4325319	5423.37246854	4834.87572339	0.02987491	1187.54082861	0.3898617	26.375153765000007	3027.18943786	0.75465255	36.31002158	8.10745384	7.23958603	0.86786781	0.74644229	0.74644043	0.76802123	0.83359128	10.02534749	9.94942328	4.20832152	4.26176889	5.76339243	5.76285626	16.04283952	-41.96804155	2515.0404331	3301.57285231	2279.1219762	833.04570868	435.56460512	327.17447572	247.03673205	153.06609066	59.00129138
0_1_4	Iowa Well Watered	Cheap Deep Steep	4	22.43237023	2.6982947	0.0	0.59369946	0.16594956	8544.51470831	0.0	5026.07467922	333.90976562	1292.06399242	0.0	631.59517154	85.13222947	5292.19880362	4727.23761745	0.03025759	1185.87854897	0.3885743	26.366759553999994	3066.74452899	0.7632132	35.78928396	8.15796452	7.33306646	0.82489806	0.60521582	0.6052155	0.77184776	0.82865187	10.0953589	10.02586048	4.22543325	4.2908212	5.80431215	5.80372683	15.48332631	-43.18966921	2272.64789522	2914.62407849	1531.41096043	734.33383873	387.62289347	326.95909314	224.41204616	124.09265268	28.41124997
0_2_0	Iowa Well Watered	Fewer Nodals	0	23.72220902	2.75868479	0.0	0.88999651	0.14509183	9523.18942028	0.0	7534.43318568	289.06256663	1458.99114285	0.0	946.8047978	74.02519537	5698.42900938	5170.47927196	0.03193668	1041.60421773	0.40093425	26.314367189999984	3229.50099173	0.79843814	38.35171789	8.71618003	7.67036763	1.0458124	0.61610937	0.61610888	0.93107471	0.96733239	10.67585995	10.62681965	4.49289713	4.53617483	6.13939522	6.13880821	16.64036135	-37.52406922	2955.88584419	2982.27408615	1830.26452951	908.23100572	486.69583309	257.75826753	86.69732827	15.38252582	0.0
0_2_1	Iowa Well Watered	Fewer Nodals	1	22.56336362	2.73135751	0.0	0.82795041	0.14418546	8711.00757801	0.0	7009.17020224	286.66377004	1370.2372978	0.0	880.7983046	73.48978671	5640.58613578	5163.09328412	0.03037294	1015.30792858	0.39887094	26.43736991799998	3072.4996927	0.76445913	37.97665481	8.31905499	7.30233236	1.01672263	0.5707802	0.57077998	0.96238856	0.99617746	10.15453767	10.10929103	4.29453342	4.31643507	5.83774386	5.8370681	17.14393899	-36.144867	2880.49728707	2750.73118178	1597.97165203	785.04178817	417.83682079	217.25793058	57.63073825	4.04017935	0.0
0_2_2	Iowa Well Watered	Fewer Nodals	2	23.63934567	2.80287536	0.0	0.89222156	0.14594134	9675.78491371	0.0	7553.26973133	290.7757226	1473.51120358	0.0	949.17186794	74.46454307	5686.49436667	5167.55219376	0.03183432	1039.81414164	0.40053101	26.319851604999993	3219.37914226	0.79624752	38.22598141	8.70456722	7.64956113	1.05500609	0.62317296	0.6231725	0.9510832	0.98606448	10.63856916	10.59042513	4.47936256	4.52044284	6.11783875	6.11725146	16.53861293	-36.37516003	3229.86504473	2981.25830408	1817.93927293	860.24941838	437.64829571	260.16136729	75.91213752	12.75107308	0.0
0_2_3	Iowa Well Watered	Fewer Nodals	3	22.88172574	2.7077053	0.0	0.87981411	0.14485942	9661.8888758	0.0	7448.23216125	288.86175417	1454.02097354	0.0	935.9724576	73.93641905	5648.83040433	5152.47798774	0.03073116	1038.15023086	0.39893363	26.392930309999997	3108.68524772	0.77229064	37.92369046	8.42307809	7.38918355	1.03389454	0.63620709	0.63620525	0.91592641	0.95452255	10.2976969	10.24870863	4.34649037	4.37668355	5.92070419	5.92008109	16.94923588	-35.06750452	3182.70268524	3142.69339468	1782.98405047	853.03078099	432.66115266	203.71618482	58.44813872	5.65248824	0.0
0_2_4	Iowa Well Watered	Fewer Nodals	4	23.68361358	2.74880913	0.0	0.89857465	0.14555356	9709.81192522	0.0	7607.05305901	290.07254962	1471.40637325	0.0	955.93048023	74.27349228	5730.19717956	5211.36072485	0.03183838	1228.75278224	0.40096214	26.308514875999993	3219.6174785	0.79629899	38.46805613	8.70606597	7.66441381	1.04165216	0.63220895	0.63220849	0.92163572	0.95849536	10.65849937	10.61022773	4.49054815	4.52913656	6.12906981	6.12847855	16.81012049	-36.31340645	3079.46494083	3179.45888211	1823.06729539	836.78298504	447.65961835	269.26091022	62.9786844	11.13860888	0.0
0_3_0	Iowa Well Watered	Steeper Nodals	0	24.04326878	3.91361891	0.0	0.95865401	0.18155219	9821.21912158	0.0	8115.66621903	353.36209628	1704.21781021	0.0	1019.84469491	91.80911599	6004.22883123	5557.66199828	0.03206198	1156.95202818	0.41301496	26.364713402999985	3235.37912846	0.79971075	40.23248409	9.0086155	7.67103647	1.33757903	0.5901263	0.59012618	1.62202623	1.62720564	10.8204142	10.80427394	4.59560594	4.59935524	6.22069147	6.22012022	17.27926702	-33.95246499	3250.62867268	3254.56386307	1857.90987741	929.16512205	404.7282961	110.63601256	13.5872777	0.0	0.0
0_3_1	Iowa Well Watered	Steeper Nodals	1	24.01043211	4.04098228	0.0	0.96147132	0.18384022	9932.24740396	0.0	8139.51664234	357.57317223	1728.61888399	0.0	1022.84182749	92.9454037	6002.57643266	5560.15601329	0.03200533	1165.46752079	0.4128313	26.361815209999982	3229.74638995	0.79849173	40.24571699	9.03228399	7.6597157	1.37256828	0.60372203	0.60372193	1.67321106	1.67920053	10.80563987	10.78896583	4.58961597	4.59317437	6.21209744	6.21152442	17.22075776	-33.56718736	3323.67603454	3341.7271157	1863.02203638	908.56246902	396.489147	91.41322726	7.35737406	0.0	0.0
0_3_2	Iowa Well Watered	Steeper Nodals	2	24.1090381	3.9935072	0.0	0.9322188	0.184078	9592.31375069	0.0	7891.87397169	357.93086665	1686.37178165	0.0	991.7221317	93.05465157	6023.66599919	5566.19712458	0.0321567	1158.17919904	0.41330188	26.360821381000008	3244.78392624	0.80174618	40.2801394	9.04223691	7.69075309	1.35148381	0.58429982	0.5842997	1.66004554	1.66379283	10.84999766	10.83443755	4.60775184	4.61186914	6.23776622	6.23720257	17.22963484	-33.82929776	3269.02294523	3106.53338579	1782.42929091	911.72767835	407.7566085	104.3373748	10.5064671	0.0	0.0
0_3_3	Iowa Well Watered	Steeper Nodals	3	23.80804484	4.02187956	0.0	0.95884827	0.17926033	9887.65715877	0.0	8117.31077623	349.21122268	1722.43941191	0.0	1020.05135606	90.67891096	6005.23555382	5537.98327299	0.03173601	1170.33785668	0.41192314	26.394824493999995	3203.03841281	0.7927115	40.01388023	8.95010218	7.58563334	1.36446884	0.59414113	0.59413962	1.66439549	1.6710841	10.71455429	10.69753211	4.55124974	4.55417585	6.16001896	6.15944619	17.11199121	-32.27211543	3311.02328112	3369.47683784	1911.13798294	888.33733533	341.9610418	62.87788567	2.84279407	0.0	0.0
0_3_4	Iowa Well Watered	Steeper Nodals	4	24.1200828	4.22123608	0.0	0.99145101	0.18569953	10248.41505973	0.0	8393.31541412	361.22226776	1784.52188497	0.0	1054.73512177	93.89547448	5968.76835041	5567.2504284	0.03234705	1173.50428991	0.41230726	26.353475808000013	3264.51055758	0.80601558	40.23934285	9.14583302	7.72670054	1.41913249	0.60973614	0.60973599	1.72147667	1.72553285	10.85501863	10.83551186	4.60805338	4.61341264	6.24122351	6.24062917	16.82129312	-33.89032301	3370.70897592	3502.0178111	1873.19176263	971.72053354	422.85316292	97.15906108	10.76375254	0.0	0.0
0_4_0	Iowa Well Watered	Lower Lateral Branching Density	0	22.94907261	3.78519158	0.0	0.59143123	0.1994734	6928.84909519	0.0	5006.87256925	388.39169333	1372.94436871	0.0	629.18216324	100.9468844	5739.14923765	5231.70365262	0.0308926	1041.9545603	0.4028102	26.418254020999992	3122.88798291	0.77536448	38.75185238	8.73951518	7.42445188	1.3150633	0.44326494	0.44326486	1.48638833	1.50599746	10.3281411	10.29312152	4.37331626	4.39041	5.93733755	5.93666904	16.77692662	-35.75950459	2269.77300529	2247.10553377	1275.32196892	643.28072128	333.87650163	126.15087059	33.34049372	0.0	0.0
0_4_1	Iowa Well Watered	Lower Lateral Branching Density	1	24.16197719	3.94741179	0.0	0.60026848	0.20159367	7081.22888862	0.0	5081.68590519	392.35480011	1414.74095632	0.0	638.5834843	102.00650482	5804.94073087	5307.68012304	0.03246748	1242.07448295	0.40672833	26.310333135999997	3279.92952114	0.80935211	39.2431723	9.16798929	7.80792996	1.36005933	0.45427473	0.45427445	1.55958727	1.56884113	10.87378701	10.84661588	4.58889611	4.62107405	6.25238615	6.25181306	16.27176851	-35.6468919	2419.5662635	2216.46925071	1273.82298292	652.09852876	347.86466021	140.1334839	31.27371862	0.0	0.0
0_4_2	Iowa Well Watered	Lower Lateral Branching Density	2	24.24486987	3.95511796	0.0	0.60573967	0.20379424	7057.06532257	0.0	5128.00335814	396.42734935	1417.50363702	0.0	644.4039071	103.10254222	5803.63684924	5287.4234695	0.03262565	1060.4798467	0.40698708	26.298836831999974	3295.70733309	0.81276689	39.23863476	9.19321433	7.83309372	1.36012061	0.44611766	0.44611728	1.56215542	1.56944888	10.91108488	10.88361825	4.60366207	4.63684335	6.2739148	6.2733458	16.2026466	-35.50744083	2404.38082056	2211.86644972	1291.34602583	649.41255435	326.74825765	138.26131888	35.04989557	0.0	0.0
0_4_3	Iowa Well Watered	Lower Lateral Branching Density	3	22.9626276	3.87453827	0.0	0.60580619	0.19723392	7071.73381435	0.0	5128.56643307	384.30946394	1398.74519571	0.0	644.47466518	99.83920764	5739.16312898	5257.12929098	0.03087514	1065.74194337	0.40304522	26.41908902700001	3120.97446114	0.77495042	38.72125637	8.75230301	7.41643143	1.33587158	0.45393827	0.45393622	1.52723197	1.54505658	10.33422586	10.30013623	4.37559175	4.39286896	5.94096919	5.94030966	16.67419965	-34.50171364	2433.62380537	2240.24749014	1307.83118466	653.70547526	320.21929523	102.88173936	13.22482432	0.0	0.0
0_4_4	Iowa Well Watered	Lower Lateral Branching Density	4	23.91520565	3.95761903	0.0	0.58735065	0.20137073	6886.7037475	0.0	4972.32758323	391.59051744	1395.18621793	0.0	624.84111227	101.85527779	5782.23138944	5274.63628866	0.03222135	1053.98555148	0.40551793	26.321313182999972	3255.69057807	0.80410624	39.11903278	9.09022666	7.7413548	1.34887186	0.43868803	0.43868774	1.57559893	1.58316881	10.76279559	10.73496369	4.54483023	4.57407288	6.18837169	6.18776694	16.28160564	-35.25196691	2388.18515523	2154.96762314	1259.64497963	614.65164642	339.256512	109.83387179	20.16395929	0.0	0.0
0_5_0	Iowa Well Watered	More Aerenchyma	0	24.76573404	4.26451775	0.0	1.00448748	0.18627754	10308.80330038	0.0	8503.67803077	361.92059977	1802.91049613	0.0	1068.6036972	94.13999104	6197.98015034	5667.60037943	0.03299877	1185.46088853	0.41725152	26.35491111499999	3327.55903624	0.8196609	40.80306891	8.98131586	7.85640979	1.12490607	0.62702625	0.62702625	1.80768663	1.80496426	11.14546729	11.13481528	4.73075826	4.73601024	6.40910659	6.40857443	17.30514254	-31.17577463	3882.87970095	3377.43108882	1867.95783038	813.65017886	301.82944966	62.91375601	2.14129569	0.0	0.0
0_5_1	Iowa Well Watered	More Aerenchyma	1	24.82988479	4.14463634	0.0	0.99785029	0.18927131	10241.32680151	0.0	8447.48969032	367.43583476	1778.24192311	0.0	1061.5428621	95.62740038	6187.88055319	5684.36174758	0.03307543	1176.68354755	0.41771429	26.351030385	3335.05483131	0.82128313	40.92357097	8.97492416	7.87729588	1.09762828	0.62539708	0.62539681	1.74789435	1.74841257	11.17432182	11.16080132	4.74305376	4.7484095	6.42556726	6.42504313	17.41993648	-31.23289126	3969.70364113	3336.32678723	1768.39950463	777.96905456	322.77018249	64.05597847	2.10165301	0.0	0.0
0_5_2	Iowa Well Watered	More Aerenchyma	2	24.79712941	4.28753123	0.0	1.00750061	0.18953514	10293.46465594	0.0	8529.18629709	367.8451606	1806.88149667	0.0	1071.80916048	95.7500118	6199.63419541	5674.14858002	0.03298636	1185.16146893	0.41855094	26.38085510599998	3325.60542497	0.8192381	40.87581143	8.97750929	7.84688051	1.13062878	0.62665538	0.62665511	1.82303098	1.81894735	11.15953191	11.15067462	4.73680773	4.74227436	6.41693279	6.4164382	17.30693358	-31.56578198	3914.87041992	3328.15360335	1821.48200303	832.26055645	333.51852866	62.42193272	0.7576118	0.0	0.0
0_5_3	Iowa Well Watered	More Aerenchyma	3	24.47864402	4.22753024	0.0	0.99617757	0.18342578	10256.02012216	0.0	8433.32899296	356.56153586	1787.89481187	0.0	1059.76337638	92.71114141	6134.7704456	5623.41966782	0.03262197	1183.83737208	0.41534595	26.36979228099999	3290.5813086	0.81165801	40.52205197	8.88435848	7.77382045	1.11053803	0.6125152	0.6125136	1.78656682	1.78595849	11.01630707	11.00357627	4.67421646	4.68136588	6.33458003	6.33402788	17.28382159	-30.00820981	4048.13540692	3423.94580804	1737.1803496	747.7413477	259.11630608	39.90090383	0.0	0.0	0.0
0_5_4	Iowa Well Watered	More Aerenchyma	4	24.83778168	4.15379022	0.0	1.02167859	0.1895981	10463.33983571	0.0	8649.21266485	367.8612578	1804.5489414	0.0	1086.89211869	95.76968576	6215.12488873	5687.03900921	0.03306018	1181.44077271	0.41860123	26.379251784000004	3333.02802053	0.82084451	40.93377473	8.96420528	7.86241288	1.1017924	0.64097454	0.64097425	1.76427264	1.76236956	11.17783211	11.16799849	4.74467442	4.74983958	6.42766487	6.42716664	17.41453424	-31.52230961	3909.07469045	3495.76302767	1820.07028856	868.525349	308.50088149	61.40559854	0.0	0.0	0.0
0_6_0	Iowa Well Watered	Few + Steep N	0	22.91607222	2.72153513	0.0	0.83673348	0.14195605	9044.81667523	0.0	7083.52499087	283.7116234	1394.60034367	0.0	890.14200291	72.51642527	5594.64950257	5098.15622761	0.03086984	1027.41657712	0.39728042	26.37803443999999	3123.64889052	0.77552909	37.75663331	8.4500805	7.42712365	1.02295686	0.58862688	0.58862637	0.91192201	0.95093076	10.31312804	10.26211808	4.34674979	4.38295832	5.92987368	5.92926113	16.66497575	-39.55037776	2514.91347904	2799.74499792	1881.87962887	910.02341891	516.37106645	281.15171677	123.47165189	17.26071538	0.0
0_6_1	Iowa Well Watered	Few + Steep N	1	23.35397833	2.75026826	0.0	0.85521915	0.1458419	9327.5313647	0.0	7240.01885951	291.27219003	1426.91712825	0.0	909.80760244	74.49296203	5626.43069845	5144.37878051	0.03143665	1036.84333125	0.39907786	26.32941238400002	3179.98514414	0.78772166	37.99950235	8.60585223	7.56292794	1.04292429	0.6121621	0.61216184	0.91845426	0.9581913	10.51014277	10.45849756	4.42724768	4.46634796	6.04351574	6.04293051	16.62317869	-40.18148744	2702.04736459	2757.73769676	1918.43504016	929.47832189	511.44273368	342.0869581	142.44144887	23.86180066	0.0
0_6_2	Iowa Well Watered	Few + Steep N	2	23.26334982	2.79111383	0.0	0.86546484	0.14508485	9566.30885733	0.0	7326.75572785	289.94533898	1453.49193937	0.0	920.70727877	74.12547996	5627.51827648	5131.18047782	0.03131151	1048.52585851	0.3992513	26.345972437	3167.21897843	0.78495878	38.09525219	8.587334	7.52540233	1.06193167	0.63689059	0.63689023	0.93762479	0.97811942	10.46941382	10.41695983	4.41511784	4.44871632	6.02039549	6.01977903	16.62776002	-40.06487362	2768.4460384	2855.38089226	1947.35457074	954.31948883	508.49275145	338.21526262	158.77829781	30.44575767	4.87579755
0_6_3	Iowa Well Watered	Few + Steep N	3	23.7530853	2.92571625	0.0	0.87196737	0.14122682	9686.52933499	0.0	7381.80412181	282.53644926	1478.68427984	0.0	927.62486397	72.17395756	5641.24168292	5144.98927024	0.031998	1066.02937348	0.39853497	26.241717450000017	3237.05895825	0.80007392	38.14591613	8.79318318	7.70714996	1.08603322	0.63366427	0.63366251	0.99137262	1.03095979	10.68972668	10.63602722	4.49749344	4.54173522	6.14772548	6.14713987	16.12259528	-39.02816632	2830.01875715	2955.14403081	1938.16462054	976.2051469	520.11059742	327.31991967	113.56394681	25.38510636	0.61720934
0_6_4	Iowa Well Watered	Few + Steep N	4	22.88464852	2.73431282	0.0	0.85515808	0.14412482	9436.8680939	0.0	7239.50187499	288.26258736	1435.8820815	0.0	909.74263624	73.65873646	5611.48004425	5144.03336919	0.03076186	1046.52924886	0.39834848	26.387610518999992	3112.11219426	0.77303233	37.95373623	8.44252239	7.39172463	1.05079777	0.62916365	0.6291634	0.90871221	0.95199589	10.29900255	10.2451482	4.34694456	4.3768282	5.92187151	5.92125076	16.76051336	-40.45020191	2529.20627025	2874.97398109	1969.00347565	1014.4932806	540.23226712	355.27059005	124.84324569	28.84498344	0.0
0_7_0	Iowa Well Watered	Few N + Low LRBD	0	23.07822257	2.80725867	0.0	0.62689263	0.17346278	9093.2918594	0.0	5307.07769008	348.15981525	1364.31212935	0.0	666.90705133	88.91207632	5471.68906004	4859.81827263	0.03106926	1199.06043401	0.39267533	26.308457729000004	3146.62374553	0.78050097	36.76603254	8.62997862	7.5231923	1.10678631	0.64644674	0.64644651	0.80689597	0.86393889	10.38600018	10.31642341	4.34928917	4.41398775	5.9717721	5.97119667	15.5831884	-39.99340211	2574.77233417	3181.36993312	1653.33728631	677.32622826	380.17396065	281.45440624	202.09793203	106.05974481	35.44671184
0_7_1	Iowa Well Watered	Few N + Low LRBD	1	21.93323591	2.62413089	0.0	0.58750307	0.16651184	7730.73558918	0.0	4973.61795653	333.04434746	1227.58377983	0.0	625.00326536	85.19046004	5287.81006613	4664.11410091	0.02954522	1173.82633785	0.38755179	26.43793963199998	2995.1257634	0.74771309	35.31461378	8.19210413	7.17123095	1.02087318	0.52497098	0.52497073	0.77686424	0.82717932	9.8707474	9.80871791	4.1292542	4.19667734	5.67384051	5.67326267	15.43110932	-39.70813418	2159.52027339	2645.8172984	1418.36914821	671.31466777	348.63678801	251.75219086	163.37475039	64.044417	7.90605514
0_7_2	Iowa Well Watered	Few N + Low LRBD	2	20.75035386	2.56662649	0.0	0.56149371	0.15990571	7416.90908362	0.0	4753.43080368	319.82755059	1187.95259359	0.0	597.33373169	81.78774505	5195.3417181	4633.08698834	0.02792675	1150.05053165	0.38529491	26.602704935	2832.24976323	0.71246272	34.96369521	7.78095162	6.78395456	0.99699705	0.50780946	0.50780926	0.78170036	0.83233026	9.33859651	9.27879981	3.92881728	3.9718382	5.36646641	5.36580445	15.91461335	-40.26763846	2299.20800997	2298.36022293	1354.12568837	641.44590421	346.99631629	251.16174814	155.34774274	58.75868664	11.50476433
0_7_3	Iowa Well Watered	Few N + Low LRBD	3	22.46983333	2.81317437	0.0	0.62794619	0.17067638	9121.80054114	0.0	5315.99679253	343.41237029	1369.26408297	0.0	668.0278588	87.57272002	5444.15305195	4824.33500842	0.03017822	1192.36255449	0.3905497	26.379434466	3057.53235715	0.76121952	36.54726108	8.41464952	7.29586987	1.11877966	0.65351753	0.65351568	0.80397627	0.86674626	10.11219685	10.03924142	4.23909463	4.29779307	5.81418361	5.81361344	15.9209075	-41.20736074	2505.65636796	3041.72202756	1716.34940861	788.71973921	424.27734177	309.21212853	218.45509574	99.96787775	17.440554
0_7_4	Iowa Well Watered	Few N + Low LRBD	4	21.67662195	2.67279572	0.0	0.56584685	0.16020462	7427.38533074	0.0	4790.2831316	320.76791047	1203.27604486	0.0	601.96473179	81.98174392	5274.58008996	4686.4611623	0.02919849	1168.05472004	0.38727145	26.466583277000012	2960.12450661	0.74013797	35.28093317	8.11530294	7.08939868	1.02590426	0.51336291	0.51336246	0.81562483	0.86567875	9.75528572	9.69435726	4.09041798	4.14791183	5.60713904	5.60655111	15.55535973	-40.3150458	2264.49315727	2503.01553059	1197.92263538	629.70707802	352.50991191	259.56260223	160.50087289	57.30361398	2.36992848
0_8_0	Iowa Well Watered	Few N + High A	0	22.9769771	2.77601229	0.0	0.86046573	0.14172021	9030.540266	0.0	7284.43477224	282.0455918	1413.8691267	0.0	915.38907064	72.25673525	5671.82422887	5126.69635625	0.03091003	1212.61943145	0.39875774	26.390424581999987	3126.96434327	0.77624653	38.11964113	8.24061814	7.44203434	0.7985838	0.57056562	0.57056513	0.96460242	1.00041686	10.34058996	10.29378133	4.36276937	4.39471718	5.94554772	5.94491172	17.15949814	-36.60130423	2926.55718905	2848.87945541	1670.40119979	836.99638114	456.21485949	229.31170969	57.57066556	4.60880587	0.0
0_8_1	Iowa Well Watered	Few N + High A	1	23.80114209	2.78065793	0.0	0.89026704	0.14759383	9593.07800985	0.0	7536.72342115	293.72753102	1466.69057131	0.0	947.09259728	75.27408721	5715.24239444	5232.12730432	0.03203919	1041.97160217	0.40232508	26.32002246499999	3239.08113409	0.80051152	38.58244635	8.50672793	7.69202674	0.81470119	0.62154659	0.62154637	0.9421104	0.97779205	10.71136914	10.66307772	4.51353976	4.55140831	6.15967244	6.15909548	16.91838544	-36.60472839	3175.14641639	2997.98717941	1754.30477626	862.57604939	438.75313959	279.48208754	71.69169423	13.13666705	0.0
0_8_2	Iowa Well Watered	Few N + High A	2	23.68931052	2.7525722	0.0	0.89642036	0.14628087	9760.10450336	0.0	7588.8155409	291.47693262	1476.54138544	0.0	953.63868611	74.64200671	5687.30282643	5180.97551921	0.03189909	1039.56907347	0.40071884	26.316598419	3225.82468174	0.79764249	38.2784153	8.47265181	7.66462755	0.80802426	0.62614383	0.62614337	0.92318799	0.95802811	10.66104227	10.61331115	4.48821467	4.52995967	6.13079969	6.13021887	16.80579992	-36.84477552	3275.15019642	2907.701485	1875.29148192	865.6578091	468.55627294	268.65902263	86.25727366	12.83096169	0.0
0_8_3	Iowa Well Watered	Few N + High A	3	22.91796219	2.77321202	0.0	0.87195535	0.14410539	9520.91214869	0.0	7381.70237337	287.3028685	1449.81989834	0.0	927.61207789	73.54212283	5653.36986749	5141.32105676	0.03080596	1045.06741041	0.39916325	26.395144059999996	3116.11959719	0.77389963	37.93171022	8.20987586	7.39872513	0.81115074	0.6285709	0.62856906	0.95646156	0.99228785	10.31401717	10.26684292	4.35332543	4.38333756	5.9303641	5.92973345	17.09831912	-34.95985782	3175.04008586	3043.35340395	1786.32210672	841.50241586	414.92219475	204.97177422	50.16864718	4.63152015	0.0
0_8_4	Iowa Well Watered	Few N + High A	4	23.76251367	2.81504608	0.0	0.89939719	0.14573105	9747.25583518	0.0	7614.01645205	290.4431466	1482.79369563	0.0	956.805526	74.36672644	5733.68784244	5203.67611643	0.03193975	1231.34131866	0.40125524	26.308357330999975	3229.69769304	0.79848062	38.46725551	8.50438468	7.68475096	0.81963372	0.63485328	0.63485282	0.95166881	0.9877126	10.69399248	10.64623305	4.50362658	4.54401608	6.1496877	6.14910365	16.94576053	-36.3330815	3171.1305308	3159.57276943	1790.73808995	816.37123988	455.31480644	279.06121054	63.32824604	11.7389421	0.0
0_9_0	Iowa Well Watered	Steep N + Low LRBD	0	22.68359246	3.76636217	0.0	0.5607572	0.19682689	6605.27885813	0.0	4747.19577362	384.04242771	1329.93958361	0.0	596.5502147	99.69282643	5648.49782558	5155.76725446	0.0304674	1026.66214039	0.40142685	26.442725704999994	3080.66228323	0.76622574	38.20923208	8.63809569	7.33507824	1.30301746	0.42912659	0.42912644	1.47001475	1.48813695	10.20860192	10.1754566	4.31840567	4.34050571	5.86773698	5.86710695	16.65293774	-37.7982438	1960.03768003	2039.4342528	1323.48640697	711.59047006	353.91508722	171.57023338	44.76836566	0.47636199	0.0
0_9_1	Iowa Well Watered	Steep N + Low LRBD	1	23.06527434	3.83705114	0.0	0.5658336	0.19562878	6658.53612214	0.0	4790.17096325	381.36728568	1351.30902947	0.0	601.9506363	99.04302453	5672.1791003	5190.81806112	0.03108051	1031.53281124	0.4015457	26.38440174400002	3142.59366083	0.77962922	38.4564567	8.8035612	7.48237859	1.32118261	0.42051251	0.4205123	1.51004074	1.52356482	10.38040122	10.34981527	4.38793581	4.41250299	5.96752211	5.9668668	16.39532637	-37.07676978	2022.25443059	2045.42445667	1365.66916544	684.53603719	353.08996619	152.29529717	35.26676889	0.0	0.0
0_9_2	Iowa Well Watered	Steep N + Low LRBD	2	22.83922623	3.68237357	0.0	0.59068133	0.20472002	7116.26307232	0.0	5000.52411836	399.37107474	1371.79711158	0.0	628.38439337	103.70581003	5699.2793619	5218.19875425	0.0306373	1045.09981874	0.40272871	26.421526694000008	3097.12424585	0.76978857	38.4198486	8.68352717	7.37208556	1.31144161	0.46556623	0.46556595	1.40229803	1.42901686	10.27866	10.23641492	4.35092734	4.37012487	5.90816375	5.90752343	16.80909988	-38.44499596	2234.21888662	2094.9790893	1426.17608187	703.2723156	389.99021564	189.36909095	74.02656639	4.23082595	0.0
0_9_3	Iowa Well Watered	Steep N + Low LRBD	3	22.99848113	3.81015293	0.0	0.57346068	0.19329754	6776.33854438	0.0	4854.73946895	377.515244	1361.59183568	0.0	610.06455403	97.93630767	5693.75224701	5209.77879665	0.03093827	1060.54624426	0.40152984	26.38028904500003	3128.19395777	0.77651286	38.42155218	8.77884982	7.44691594	1.33193389	0.43503458	0.43503261	1.47573417	1.49335655	10.35033843	10.31557736	4.3773087	4.39973893	5.95022521	5.94957357	16.51339762	-37.32721814	2041.70450038	2074.80271375	1378.21714842	711.71824582	369.07955642	157.33666693	43.47971266	0.0	0.0
0_9_4	Iowa Well Watered	Steep N + Low LRBD	4	23.37376777	3.77028452	0.0	0.56118548	0.19510613	6691.13593392	0.0	4750.8214094	380.17103881	1346.71783595	0.0	597.00582553	98.75667717	5671.28924598	5209.18708159	0.03145575	1034.14462302	0.40316098	26.366659806999987	3179.64079935	0.78764714	38.58659168	8.88304522	7.57144346	1.31160176	0.42597208	0.42597183	1.47190554	1.48254242	10.51914561	10.49055419	4.44170163	4.4715752	6.04722469	6.0466168	16.38068977	-38.47718922	1966.5903652	2107.19639396	1285.36993998	719.71141995	387.28034808	180.7205665	44.26690024	0.0	0.0
0_10_0	Iowa Well Watered	Steep N + High A	0	24.00995523	3.97567514	0.0	0.94941713	0.18222117	9760.0081134	0.0	8037.46963444	354.70935084	1703.56915251	0.0	1010.01822228	92.15479562	6032.59651416	5573.73253509	0.03203114	1160.51384243	0.41297154	26.364482115000005	3232.28560083	0.79904125	40.24861953	8.72963281	7.66202346	1.06760934	0.59182486	0.59182474	1.64422544	1.64986766	10.80542657	10.78944419	4.59209928	4.59298251	6.21207552	6.21150186	17.53034646	-33.94165275	3284.14426608	3224.37693773	1815.88625597	925.84574819	382.90805916	112.02309965	14.82374663	0.0	0.0
0_10_1	Iowa Well Watered	Steep N + High A	1	24.02345802	4.0289933	0.0	0.96493173	0.18338325	9933.67138025	0.0	8168.81142336	356.6554562	1730.54977612	0.0	1026.52311825	92.70957153	6011.96689912	5563.00822582	0.03202886	1165.95121089	0.41295953	26.364572493999987	3232.052902	0.79899092	40.28297812	8.74499377	7.66279196	1.08220181	0.60237275	0.60237265	1.67141248	1.67598093	10.81149915	10.79614307	4.59215231	4.59561253	6.21551947	6.21494793	17.50814745	-33.3407647	3249.61068616	3382.94031548	1906.38608416	909.87383994	391.49832042	86.38488631	6.97724777	0.0	0.0
0_10_2	Iowa Well Watered	Steep N + High A	2	24.10532904	3.97907139	0.0	0.95282432	0.18406933	9797.94580457	0.0	8066.31384502	357.91645702	1706.68941057	0.0	1013.64289268	93.05052477	6026.63925325	5570.81998443	0.03215247	1158.21425608	0.41327413	26.360639370999998	3244.37212111	0.80165706	40.2783881	8.75324655	7.68976781	1.06347874	0.58982574	0.58982563	1.65384743	1.65765395	10.84832865	10.8327252	4.60706011	4.61117251	6.23679385	6.23623011	17.51599456	-33.66459371	3383.08306441	3148.11278425	1817.08715564	932.51524833	396.3967701	110.11822436	10.63255749	0.0	0.0
0_10_3	Iowa Well Watered	Steep N + High A	3	23.81740008	3.97051023	0.0	0.97086093	0.17984404	9958.32800212	0.0	8219.00619104	350.38363649	1724.85797817	0.0	1032.83077878	90.9801671	6008.91443329	5541.44152629	0.03175196	1170.87804458	0.41193132	26.397662854999993	3204.64389703	0.79305897	40.02883422	8.65560359	7.58706537	1.06853822	0.60002497	0.60002345	1.6360617	1.64519993	10.71876256	10.69992591	4.55209012	4.55588505	6.16251852	6.16194686	17.45465636	-32.67076673	3321.84444648	3323.46554997	1956.10804486	917.51825002	370.88830467	65.86576008	2.63764602	0.0	0.0
0_10_4	Iowa Well Watered	Steep N + High A	4	24.0950754	4.11138472	0.0	0.99805533	0.18611113	10273.96523026	0.0	8449.22546637	362.03999187	1774.84129808	0.0	1061.76098615	94.10686361	5972.86693219	5561.33441422	0.03231336	1172.3303393	0.41213762	26.35255824400002	3261.20358855	0.80529986	40.19486929	8.8244045	7.72063077	1.10377372	0.61337041	0.61337026	1.66617924	1.67264175	10.84376928	10.82269277	4.60328744	4.60873236	6.23465307	6.23405615	17.20298381	-33.91333657	3358.90103718	3485.38006202	1896.52081291	981.60882424	441.5385646	99.96763146	10.04829785	0.0	0.0
0_11_0	Iowa Well Watered	Low LRBD + High A	0	23.37906026	3.73751363	0.0	0.58390357	0.19672298	6845.70120491	0.0	4943.14574733	382.85885869	1364.24753539	0.0	621.17401462	99.52639194	5721.97649409	5240.46343332	0.03151044	1030.84060108	0.40347378	26.383415876999976	3184.99346643	0.78880559	38.68114807	8.60795176	7.57179014	1.03616161	0.42988846	0.42988838	1.47726899	1.48699155	10.52157794	10.493031	4.44523296	4.4720428	6.04916581	6.04853094	16.7192139	-35.20502591	2387.84463515	2180.40687281	1218.96290121	607.08947752	314.26018148	109.65473888	27.48239785	0.0	0.0
0_11_1	Iowa Well Watered	Low LRBD + High A	1	24.37719442	4.07822009	0.0	0.63665582	0.20619403	7509.92773588	0.0	5389.72980799	401.59430505	1481.01437581	0.0	677.29342278	104.38072522	5828.42011652	5341.10411506	0.03280132	1097.60377606	0.40791149	26.296962750999995	3312.89990998	0.8164879	39.25556594	8.99027262	7.85656389	1.13370873	0.48261417	0.4826139	1.58343072	1.59678602	10.97062697	10.93673991	4.62930474	4.66145369	6.30884867	6.3082812	16.30373624	-36.02639477	2494.91679992	2364.74164308	1380.89775003	698.71916858	362.68627562	159.64599063	47.49346084	0.82664718	0.0
0_11_2	Iowa Well Watered	Low LRBD + High A	2	24.24622132	3.99712205	0.0	0.59917056	0.20375447	7006.18136014	0.0	5072.39131309	396.34872875	1415.88320616	0.0	637.41549141	103.0821629	5804.44761036	5310.03892843	0.03262698	1062.2591954	0.4070008	26.29888521999999	3295.83188216	0.81279385	39.23993451	8.92885843	7.83309672	1.09576171	0.44502623	0.44502585	1.58225197	1.58921111	10.91169302	10.88435255	4.60392992	4.63708916	6.2742771	6.27370811	16.44865051	-35.5346052	2389.2689192	2184.74284509	1283.10388453	647.99809333	329.24170567	136.8431567	34.98275562	0.0	0.0
0_11_3	Iowa Well Watered	Low LRBD + High A	3	22.94527853	3.86487594	0.0	0.60115245	0.19682224	7050.76045162	0.0	5089.16936756	383.48795127	1396.34916782	0.0	639.52388392	99.62735754	5739.08372848	5252.05756305	0.03086067	1063.00994213	0.40295155	26.419231483	3119.5651413	0.7746454	38.7137156	8.48190119	7.41373208	1.06816912	0.45163391	0.45163186	1.52578461	1.54328493	10.32642842	10.29273272	4.37312768	4.38953531	5.93650138	5.93583624	16.93608334	-34.30130792	2407.0115295	2287.57192449	1274.97869974	652.58480149	313.86225356	100.28880244	14.4624404	0.0	0.0
0_11_4	Iowa Well Watered	Low LRBD + High A	4	23.91843494	4.00627367	0.0	0.57964124	0.20121125	6853.41015969	0.0	4907.06212513	391.28178332	1400.00991485	0.0	616.63961292	101.77431015	5776.70211158	5295.28605643	0.03219335	1056.26328639	0.40593161	26.331147351	3252.62455016	0.8034427	39.1319189	8.82750946	7.73103019	1.09647927	0.43654701	0.43654673	1.60099113	1.60666986	10.76423223	10.73792725	4.54475876	4.57472786	6.18915977	6.18856515	16.53651787	-35.02333107	2400.84787808	2119.31825138	1269.52587054	607.64724113	325.02228732	111.25540718	19.79322407	0.0	0.0
0_12_0	Iowa Well Watered	More Nodals	0	23.4215016	3.72244616	0.0	0.56523079	0.19606906	6660.15698876	0.0	4785.06775151	382.51771609	1338.22583889	0.0	601.3093478	99.30140733	5694.52397908	5201.00763809	0.03148202	1220.89862847	0.40275698	26.352468211	3182.59072055	0.78828546	38.63612926	8.63013512	7.59211916	1.03801596	0.42574917	0.42574902	1.44041485	1.45515654	10.54061187	10.51022457	4.44957495	4.48065054	6.05962268	6.05902142	16.77017272	-37.3977	2036.76740835	2039.21960829	1297.61218826	730.69287962	341.79162935	170.21769445	43.22290925	0.6326712	0.0
0_12_1	Iowa Well Watered	More Nodals	1	22.81512107	3.69058739	0.0	0.55392777	0.19438725	6528.41118627	0.0	4689.37996405	378.85658562	1311.01731825	0.0	589.2848658	98.40028997	5645.36473592	5123.73915903	0.03071933	1205.93278803	0.40020647	26.407405784000005	3106.89121131	0.77190216	38.19749582	8.43507338	7.41818182	1.01689155	0.41095663	0.41095642	1.44006024	1.45501275	10.26782634	10.23740935	4.33903312	4.36537586	5.9020782	5.90142573	16.76334633	-37.20328692	1972.04054985	2031.87193814	1293.34185682	701.69500298	347.06576612	149.5281283	32.86794406	0.0	0.0
0_12_2	Iowa Well Watered	More Nodals	2	23.30181902	3.87988376	0.0	0.58826438	0.20430222	7088.22870359	0.0	4980.06298427	398.54172605	1397.70523502	0.0	625.81317143	103.49131852	5725.76108879	5265.0723135	0.03135935	1058.75635356	0.40411041	26.39089817999999	3169.35247956	0.78542057	38.87139185	8.60823124	7.526174	1.08205723	0.46575007	0.46574979	1.50372111	1.52345803	10.48683662	10.45068211	4.43575416	4.45727074	6.02918911	6.02854446	16.85153307	-38.00301889	2175.06510811	2156.42878534	1413.77020096	705.17343774	367.75489741	195.48950746	70.52213698	4.02462958	0.0
0_12_3	Iowa Well Watered	More Nodals	3	23.48031176	3.8234124	0.0	0.57586531	0.19246226	6783.47462589	0.0	4875.09627397	375.81983736	1363.37314601	0.0	612.62266559	97.50316512	5684.77552007	5186.98428112	0.03159538	1058.62360222	0.40250856	26.34341211199999	3194.09758916	0.79077601	38.41557518	8.66631075	7.60233806	1.06397269	0.43165027	0.4316483	1.47625614	1.48981968	10.56707578	10.53529097	4.45735331	4.49136558	6.07537265	6.07477157	16.47337998	-37.49348201	2030.60705604	2061.55693234	1377.59052799	744.7095751	375.84992376	154.17751187	38.98309878	0.0	0.0
0_12_4	Iowa Well Watered	More Nodals	4	22.96114005	3.78968365	0.0	0.57610035	0.20106563	6944.48945476	0.0	4877.08607745	392.1436884	1371.04152161	0.0	612.87271167	101.83273451	5695.41867437	5231.22650264	0.03079274	1054.92045246	0.4035112	26.425099605999993	3112.40806996	0.77309639	38.4786059	8.46573413	7.40244769	1.06328644	0.45881864	0.4588184	1.46043205	1.48341943	10.33350195	10.29567168	4.37336722	4.39316552	5.9399725	5.93934394	16.97060607	-39.54405766	2027.43818066	2084.47933137	1390.93752491	741.30223509	417.67077819	213.89679192	68.66878939	0.09582322	0.0
0_13_0	Iowa Well Watered	Shallower Nodals	0	23.08110394	2.87165077	0.0	0.62473602	0.17265748	8994.17877016	0.0	5288.8205525	346.50681064	1363.44854211	0.0	664.61279176	88.49234433	5480.53778843	4859.38638557	0.03107068	1200.00710701	0.39275179	26.30884640999999	3146.71575162	0.78052091	36.75468695	8.39609879	7.52184891	0.87424989	0.64137012	0.64136989	0.84358182	0.89844464	10.3872991	10.31949323	4.35042718	4.41447278	5.9725849	5.97200823	15.81288034	-40.56171206	2542.90668368	3113.6404665	1658.79343257	653.45641033	389.53113187	291.30849511	205.92749611	104.51469711	31.99872227
0_13_1	Iowa Well Watered	Shallower Nodals	1	21.99165979	2.91410074	0.0	0.66472547	0.17653575	9672.11460688	0.0	5627.35878276	353.89805099	1433.1789426	0.0	707.15476044	90.44721381	5387.42769419	4802.89739479	0.02958703	1182.09600126	0.38960446	26.448210075999967	2998.16240368	0.74837038	36.00443365	8.05776136	7.15970656	0.89805481	0.68304309	0.68304302	0.83186631	0.89827614	9.8970379	9.82025745	4.15881301	4.20690859	5.6898968	5.68932191	15.81892033	-38.95937997	2490.03979329	3613.37891515	1807.88906776	744.19006634	379.60084734	289.21593571	205.43912943	105.44916102	34.25530654
0_13_2	Iowa Well Watered	Shallower Nodals	2	21.85405588	2.92889845	0.0	0.69970241	0.17392187	10569.27087722	0.0	5923.4626022	348.99768066	1517.70926217	0.0	744.3642638	89.13939221	5431.71016341	4828.73106862	0.02937061	963.04167936	0.38940131	26.42786569000001	2976.22762863	0.74362337	36.08508234	8.02065609	7.10416434	0.91649175	0.72491418	0.7249141	0.81238275	0.88544883	9.83518783	9.75169533	4.13549735	4.18123857	5.65368588	5.65307012	16.27320304	-39.88725406	3371.21834484	3285.9016049	1867.93839073	870.23729943	427.86842623	320.27292301	242.12179943	128.10078986	47.32329852
0_13_3	Iowa Well Watered	Shallower Nodals	3	22.84102474	3.06897546	0.0	0.71143018	0.17754305	11018.72371797	0.0	6022.74630368	357.64934311	1571.3145066	0.0	756.84062168	91.16814698	5500.09731983	4944.96879923	0.03075412	1214.28614736	0.3918808	26.323814946999995	3115.05602787	0.77366925	36.94309361	8.3802141	7.42074639	0.95946771	0.77862422	0.77862236	0.84377332	0.91693304	10.27924771	10.19429268	4.31662177	4.36743399	5.91158698	5.91100873	15.75673524	-40.97432931	3034.33944475	3837.60810582	1936.16413097	922.98857727	474.76468748	360.88700387	256.71448065	142.37919843	49.20151916
0_13_4	Iowa Well Watered	Shallower Nodals	4	21.31167724	2.70268239	0.0	0.60163361	0.16526328	8433.65404548	0.0	5093.24273514	331.35196738	1295.56889571	0.0	640.03575839	84.64156295	5273.27146658	4734.39436845	0.0287003	891.95791276	0.38730098	26.536567303000016	2909.45220152	0.72917145	35.35442513	7.7684838	6.9353891	0.8330947	0.59777978	0.59777933	0.80374902	0.8585048	9.59119198	9.52476226	4.03336381	4.07737509	5.51352336	5.51286222	15.99325502	-40.01690695	2507.74196261	2909.00187369	1391.59071137	692.7970025	372.47309279	293.01948544	178.44943013	76.84746852	11.73301843
0_14_0	Iowa Well Watered	Higher Lateral Branching Density	0	23.41703793	2.72885114	0.0	0.86223094	0.14301991	9378.61029167	0.0	7299.37855553	285.95193844	1431.4320085	0.0	917.26696183	73.07746908	5636.31557161	5135.83371868	0.03153358	1035.30622423	0.39883198	26.320299643999988	3189.92643579	0.78987321	38.05996926	8.38699967	7.58390648	0.80309319	0.61379397	0.61379347	0.91066786	0.94833204	10.53852888	10.48838775	4.43768174	4.4780793	6.06016738	6.05957526	16.8113139	-39.54415571	2715.66038657	2825.89591112	1905.2735261	955.04128207	512.08870962	310.75164498	133.63453646	20.26429475	0.0
0_14_1	Iowa Well Watered	Higher Lateral Branching Density	1	23.44310936	2.77334306	0.0	0.85704921	0.14550376	9315.77920676	0.0	7255.51164655	290.55647636	1428.15495505	0.0	911.75448347	74.31421622	5632.9422869	5152.73157668	0.03157724	1036.44042433	0.39903669	26.315509551000016	3194.23159703	0.79080494	38.08353542	8.40839137	7.59853004	0.80986133	0.6090164	0.60901614	0.92857142	0.96672226	10.55025403	10.49936377	4.44283584	4.48325881	6.06671538	6.06612865	16.7928798	-40.5161678	2729.27238979	2736.42628245	1885.8699649	928.41924675	530.09395779	346.69510886	136.67434031	22.3279159	0.0
0_14_2	Iowa Well Watered	Higher Lateral Branching Density	2	23.26174294	2.74371458	0.0	0.8673116	0.14516388	9573.52660701	0.0	7342.38977682	290.10954123	1449.32700691	0.0	922.67191131	74.16690027	5627.21200434	5118.2606589	0.03130917	1047.73047172	0.39924509	26.346044743000018	3166.98627903	0.78490842	38.12512114	8.33638157	7.52504151	0.81134006	0.63859299	0.63859264	0.91343109	0.95460052	10.46869055	10.41583159	4.41482878	4.44841832	6.01997031	6.01935393	16.90192299	-40.07417368	2757.67304079	2862.6759663	1933.64612555	976.23294898	508.56957023	329.6343814	169.08761638	31.00474581	5.00221157
0_14_3	Iowa Well Watered	Higher Lateral Branching Density	3	23.74642169	2.88037412	0.0	0.85807572	0.14160088	9488.95816542	0.0	7264.20169571	283.30876165	1452.89104716	0.0	912.84650726	72.36944211	5636.57958843	5140.17004371	0.03198968	1060.81002263	0.39844288	26.241330177999984	3236.27487731	0.79990421	38.13121312	8.54095234	7.70692368	0.83402866	0.62886468	0.62886292	0.96681469	1.00705285	10.68672727	10.63257795	4.49568341	4.5405265	6.14593527	6.14534998	16.39255306	-39.68139755	2682.2201971	2883.36830356	1903.3522191	1021.90927986	507.1879291	348.05036379	114.05421244	28.19635031	0.61931017
0_14_4	Iowa Well Watered	Higher Lateral Branching Density	4	22.93513193	2.75974008	0.0	0.86651007	0.14474479	9583.62624965	0.0	7335.60427628	289.5343409	1452.78451874	0.0	921.81922016	73.98177309	5611.7494486	5113.72102786	0.03086874	1042.00393208	0.39822557	26.387213354999986	3122.99736295	0.77538813	37.93896953	8.23034757	7.41493724	0.81541033	0.6335175	0.63351724	0.90566082	0.95028626	10.32172271	10.26539885	4.35449741	4.38629223	5.93512677	5.93450467	16.92812726	-41.07568643	2527.63776386	2941.52685106	1995.58014179	1004.56613903	561.94635627	378.19325152	142.43574187	31.74000425	0.0
0_15_0	Iowa Well Watered	Less Aerenchyma	0	21.35429176	2.63460453	0.0	0.54070369	0.15802595	7126.16438543	0.0	4577.42898303	317.14262302	1162.67050792	0.0	575.21669062	80.94366812	5141.16214642	4583.85746815	0.02883742	1162.74214422	0.38494809	26.508550178000004	2924.8157335	0.73249624	34.75191359	8.00988846	7.00167954	1.00820892	0.49601616	0.49601579	0.803344	0.85312353	9.61023179	9.54962726	4.0290272	4.08614399	5.52385949	5.52326912	15.23677325	-44.18444911	1862.39377783	2253.74821563	1388.9864159	667.50447762	382.61081996	280.02538626	179.68841869	86.52518301	24.68169054
0_15_1	Iowa Well Watered	Less Aerenchyma	1	21.50138044	2.66225378	0.0	0.57021051	0.16455423	7716.81018817	0.0	4827.22449904	330.09469231	1223.07922907	0.0	606.60692094	84.29378816	5263.1039564	4675.23823855	0.02895353	1165.07517472	0.3862866	26.484993863000017	2935.84660812	0.73488352	35.19931083	8.06538428	7.02764288	1.0377414	0.53422334	0.53422311	0.78436856	0.84224541	9.67647606	9.60756912	4.05636881	4.11449962	5.56172155	5.56110378	15.66424481	-44.19720579	2019.66316735	2294.99848536	1579.83608969	768.1240866	396.08778836	290.28131004	230.09694028	103.02326901	33.55037824
0_15_2	Iowa Well Watered	Less Aerenchyma	2	21.89029657	2.74825855	0.0	0.60036441	0.16818427	8892.51244824	0.0	5082.4980594	338.07619372	1328.9051811	0.0	638.68554261	86.24792034	5340.03472826	4771.05761967	0.02945515	1175.30436233	0.38835985	26.439884995000007	2985.52465773	0.74563515	35.77623869	8.22861126	7.13913567	1.08947559	0.64116663	0.64116653	0.79026045	0.85233755	9.85145338	9.77948453	4.13733653	4.18797168	5.66324146	5.66264366	15.72595179	-43.41267634	2351.14451193	2800.96566827	1827.65250442	764.93507665	394.86029433	321.79404165	233.40498155	143.60645876	47.11084454
0_15_3	Iowa Well Watered	Less Aerenchyma	3	22.27842274	2.82925198	0.0	0.62889748	0.16758234	9922.34905556	0.0	5324.0501798	337.60663812	1422.8386218	0.0	669.03987729	86.02316529	5455.32043695	4854.63643481	0.02987621	1187.87857647	0.38969071	26.37349813900002	3027.4161823	0.75470163	36.48013952	8.37613754	7.24020362	1.13593392	0.73937033	0.73936846	0.80492223	0.87420588	10.02598387	9.94723253	4.20770498	4.2620894	5.76371231	5.76318137	15.86046334	-42.58667626	2413.41659452	3218.87968174	2237.5116983	824.32435158	426.46963862	324.41060992	268.48411788	144.94088756	56.97730074
0_15_4	Iowa Well Watered	Less Aerenchyma	4	22.47098917	2.73411935	0.0	0.59070993	0.16531842	8456.69529646	0.0	5000.76620225	332.67667539	1290.64544259	0.0	628.41481453	84.8104953	5290.04703681	4740.44844884	0.03030227	1187.32319225	0.38895633	26.36816786700001	3071.04494928	0.76414394	35.8162599	8.41015445	7.3401923	1.06996215	0.60164512	0.60164478	0.79026945	0.8455909	10.11273502	10.04441747	4.23318984	4.29800904	5.81450084	5.81391713	15.27302283	-43.20414583	2261.9592406	2841.47633374	1528.16112901	724.0952441	422.34970687	335.19152381	204.15121018	114.11270337	25.19820478
1_0_0	Iowa Drought	Default	0	12.60691587	3.74180072	0.0	0.99590004	0.19545234	10457.52862996	0.0	8430.97947628	380.21171022	1760.61710988	0.0	1059.46812741	98.85933457	3022.84084975	3064.53746499	0.01840872	155.84059131	0.30153251	25.89278387200001	1907.59807313	0.51495677	26.72532343	8.06537196	6.65260847	1.41276348	0.67068653	0.67068652	1.34457539	1.4687935	5.65941039	5.61019193	2.49961569	2.50631218	3.15886241	3.16680106	9.61365499	-33.26430519	3619.95873052	3519.79107086	1854.36323005	936.47592226	404.10974081	108.04763526	14.7823002	0.0	0.0
1_0_1	Iowa Drought	Default	1	13.10511522	3.94826521	0.0	1.05480394	0.19908004	10833.41071634	0.0	8929.64154366	386.95154954	1838.60691221	0.0	1122.13185091	100.6682846	3096.12218963	3166.69490956	0.01912498	158.67867298	0.30580034	25.912641884999985	1979.26780946	0.53054697	28.02670198	8.24890934	6.7804463	1.46846305	0.67492356	0.67492329	1.37167734	1.51334121	5.88364263	5.82465768	2.58984485	2.60006039	3.28931264	3.29724256	10.33467096	-33.7034305	3916.77734286	3464.84703093	1858.61858306	1055.38831109	415.32281797	102.94402479	19.51260563	0.0	0.0
1_0_2	Iowa Drought	Default	2	13.11897528	3.9288147	0.0	1.05762894	0.19929911	10872.63361271	0.0	8953.5571399	387.25491339	1838.2061595	0.0	1125.13717337	100.76593733	3130.1794561	3129.34194235	0.01915137	158.88869013	0.30566959	25.908498498999997	1982.07611838	0.53115786	27.87557723	8.2554587	6.79122355	1.46423516	0.67958779	0.67958751	1.38414093	1.52978225	5.88976941	5.83271564	2.58933249	2.60301929	3.29252702	3.30052063	10.16293279	-33.66448056	3953.07113647	3408.48662443	1909.50000738	1035.79336213	438.67607638	113.53830782	13.56809811	0.0	0.0
1_0_3	Iowa Drought	Default	3	12.85981669	3.57068119	0.0	0.97371939	0.1909578	10017.82658814	0.0	8243.20501273	371.60172887	1693.2518899	0.0	1035.8716924	96.58826582	3058.22829711	3093.75064641	0.01882685	157.48584657	0.3040933	25.94912199800001	1949.41008876	0.52405207	27.47201082	8.0250671	6.68203147	1.34303563	0.63859148	0.63858989	1.2879413	1.47996648	5.7733564	5.73615182	2.53802122	2.55220358	3.22684434	3.23471471	10.2252796	-32.16492664	3735.51815945	3224.5858812	1781.40906852	887.13128033	320.93451986	64.55831985	3.68935894	0.0	0.0
1_0_4	Iowa Drought	Default	4	12.91361763	3.81635634	0.0	1.02865717	0.198715	10604.97052355	0.0	8708.29113545	385.98869528	1790.45258809	0.0	1094.31613826	100.4536629	2999.9795306	3196.63311791	0.01878481	157.15496203	0.30428348	25.897044648999994	1944.94604943	0.52308101	28.34153388	8.15629754	6.73099438	1.42530316	0.67814886	0.67814857	1.35669081	1.52019864	5.79745898	5.76012986	2.55844177	2.56444281	3.23875821	3.24668627	10.80251876	-33.28255899	3849.5113445	3379.68879772	1857.0743924	1014.0119635	402.23894328	90.10279273	12.34228942	0.0	0.0
1_1_0	Iowa Drought	Cheap Deep Steep	0	16.89741753	3.49146474	0.0	0.77152615	0.17224048	11273.35060297	0.0	6531.45606983	346.33981554	1665.96621259	0.0	820.7689854	88.35472019	3293.34811506	3367.75322777	0.02421383	175.09185872	0.33841233	26.279679233000003	2483.89416928	0.64027114	29.37272215	8.02350814	6.99832777	1.02518037	0.65157927	0.65157889	0.64331836	0.87915709	7.59127426	7.4347324	3.21955185	3.280716	4.3157571	4.32310079	11.37742371	-51.15268005	3231.4941749	3286.47873677	1966.16333183	896.84283699	559.21825161	488.40923281	415.62462627	282.68677587	96.48082007
1_1_1	Iowa Drought	Cheap Deep Steep	1	17.03850786	3.03856939	0.0	0.68055661	0.17341783	9505.48220961	0.0	5761.38022685	348.29895092	1444.11327446	0.0	723.99639181	88.91479742	3626.57294804	3506.64248696	0.02420877	180.56470387	0.3361966	26.166610228999982	2484.75507305	0.64050481	29.94977426	8.08244612	7.1593101	0.92313602	0.62603137	0.62603123	0.621482	0.7853708	7.65391278	7.52082146	3.24053579	3.31459396	4.34486719	4.35271458	12.30768565	-50.95360263	2213.52485029	2869.29926778	2001.64506911	841.54905544	480.0006656	389.85230572	374.49533734	229.03092102	82.09095793
1_1_2	Iowa Drought	Cheap Deep Steep	2	14.89044626	3.01263265	0.0	0.68442041	0.17371012	10078.35373086	0.0	5794.08995797	349.28314684	1487.57251392	0.0	728.10681785	89.1123559	3387.46421652	3281.11412495	0.02132409	166.50609403	0.32029701	26.22313051199999	2197.75507038	0.57807416	28.03385643	7.64243596	6.69311121	0.94932475	0.67350753	0.67350743	0.6226072	0.80000715	6.68804957	6.55190216	2.86526896	2.91378312	3.77954546	3.78689699	11.67267818	-50.01807681	2647.39200136	3025.95676071	1988.25483817	814.3774623	474.97819986	434.40515825	361.37407469	206.09776747	98.72620109
1_1_3	Iowa Drought	Cheap Deep Steep	3	15.98866259	3.11991474	0.0	0.71217453	0.17270853	11194.12536124	0.0	6029.04772526	348.0354484	1588.53260883	0.0	757.63248167	88.68417744	3645.08235839	3454.43237411	0.02257657	171.71959421	0.32895339	26.191079847000022	2321.49271286	0.60499061	30.06889817	7.8642297	6.88394038	0.98028932	0.77639998	0.77639811	0.63121704	0.8289009	7.18178455	7.03983221	3.06289044	3.11903021	4.06820565	4.07584589	12.73909651	-47.1043889	2735.96618828	3614.35256588	2347.94965214	870.45765701	495.41171828	400.01028007	374.09993032	231.49186958	90.43810242
1_1_4	Iowa Drought	Cheap Deep Steep	4	15.37466075	3.11897459	0.0	0.70093736	0.17340941	10255.71132926	0.0	5933.91734589	349.10632117	1520.7476292	0.0	745.67804563	89.0069726	3153.50445358	3165.62283902	0.0222185	172.43596479	0.32041782	26.151034965999994	2289.86157433	0.59810994	27.75348941	7.92254184	6.94576965	0.97677219	0.65678227	0.65678195	0.62132507	0.8299581	6.9054719	6.7627158	2.9359386	3.00719475	3.90375245	3.91138092	10.49350876	-48.89597821	2904.41061565	3073.21109789	1797.45783719	863.62347689	514.75027461	429.03301933	368.70111478	205.45640304	77.38435684
1_2_0	Iowa Drought	Fewer Nodals	0	15.53020374	3.10774758	0.0	1.0743473	0.15166877	11779.60145872	0.0	9095.08954805	302.45231981	1741.43331374	0.0	1142.92266032	77.44039255	3362.31737533	3353.34099145	0.02254008	171.67647695	0.3235951	26.06119945099999	2321.01217083	0.60488608	29.30893269	8.3545155	7.16522403	1.18929147	0.68994685	0.68994636	0.7813186	0.95342915	6.97490801	6.86025901	3.00504412	3.04422455	3.93637539	3.94435326	11.49946781	-40.29575769	3593.49922871	3476.77367309	2234.21462064	1153.93044063	660.44550374	442.7571659	159.55127079	49.24991747	3.11304668
1_2_1	Iowa Drought	Fewer Nodals	1	14.90828866	2.92152024	0.0	0.98764211	0.15243131	10875.24062909	0.0	8361.07041487	303.51934717	1618.33455503	0.0	1050.68309566	77.77948386	3314.11900602	3321.30220215	0.02147899	167.37048125	0.31944703	26.080400625999996	2214.23393631	0.58165878	29.31656599	8.10795217	6.97710547	1.1308467	0.65941063	0.65941041	0.76721613	0.92173832	6.69543876	6.60551843	2.88935435	2.92807855	3.77290181	3.78063792	12.01538717	-40.23122149	3524.07705046	3271.26271431	1899.71446818	976.52465496	621.60371595	426.18032146	117.8734112	34.49062144	1.77407727
1_2_2	Iowa Drought	Fewer Nodals	2	15.49506022	2.96418259	0.0	1.00441862	0.15232331	11199.26322309	0.0	8503.09511172	303.80257228	1650.89594119	0.0	1068.53044543	77.78243896	3349.46894186	3314.73935725	0.02226595	170.18080488	0.32362084	26.068195165999995	2292.76809928	0.59874219	29.24467081	8.2563852	7.11187033	1.14451487	0.6788943	0.67889384	0.76558551	0.93765013	6.95919825	6.85441432	2.99605888	3.03725944	3.9275884	3.93550362	11.28476787	-40.07479414	3701.20183402	3259.56957571	1984.83332448	1031.35371449	610.85133442	426.69332622	149.80815826	32.42615462	2.52580087
1_2_3	Iowa Drought	Fewer Nodals	3	14.96828332	3.27431365	0.0	1.13674914	0.1540062	13232.2533413	0.0	9623.36409325	307.52955683	1885.84571284	0.0	1209.30759753	78.69139926	3187.0884146	3232.0783323	0.02171143	167.9754748	0.32132627	26.138321011000006	2237.04992438	0.5866219	28.89477704	8.16115211	6.92197114	1.23918097	0.74671518	0.74671333	0.77570887	0.96457522	6.72265674	6.60592242	2.89772986	2.93543917	3.79266042	3.80027358	11.25484974	-38.97398227	4376.93804604	3930.28774904	2363.33301553	1208.92500199	744.58849361	430.89026839	137.31960383	39.97116286	0.0
1_2_4	Iowa Drought	Fewer Nodals	4	14.94049813	3.309575	0.0	1.13048918	0.15439278	12896.7309857	0.0	9570.36923463	308.10922978	1865.40844718	0.0	1202.64806719	78.86819293	3122.67032758	3318.35749187	0.02172121	168.88244566	0.31900989	26.045335578999996	2239.4728746	0.58714896	29.29801827	8.28066507	7.03323661	1.24742846	0.73575931	0.73575883	0.79158719	1.00232704	6.70984235	6.59161459	2.89738912	2.93378513	3.78163802	3.78942476	11.59644925	-39.86335664	4116.81082876	4081.51595713	2168.35518218	1123.87681574	709.86861093	480.09382551	154.15866883	50.57545834	9.76150097
1_3_0	Iowa Drought	Steeper Nodals	0	10.27528759	3.23493189	0.0	0.80156718	0.18723951	8364.031555	0.0	6785.81798917	364.71776848	1464.29668222	0.0	852.73103773	94.73656631	2684.93130017	2607.95601898	0.01519281	141.63046935	0.28189821	25.785726304999987	1584.47045567	0.44466733	23.4865807	7.19718774	5.94609422	1.25109353	0.57644706	0.57644693	1.21826339	1.33208165	4.61086164	4.58273951	2.05255897	2.06250899	2.55388674	2.56137095	8.49611663	-35.48530252	2727.00070638	2615.11369317	1592.85678657	898.97257272	374.16136955	130.74316406	25.18326256	0.0	0.0
1_3_1	Iowa Drought	Steeper Nodals	1	10.37410994	3.24890529	0.0	0.81757649	0.18907276	8599.64379013	0.0	6921.34785172	368.00990961	1490.06052259	0.0	869.76222256	95.63750213	2705.5649993	2604.12100259	0.01536676	142.55976179	0.28274029	25.790141084999977	1602.14345336	0.44851171	23.41732428	7.24964929	5.98630934	1.26333996	0.59408776	0.59408767	1.2251629	1.34427758	4.65534637	4.62145012	2.07210745	2.08128857	2.5795832	2.58706128	8.25423503	-34.74726355	2869.05614653	2734.88631389	1634.80625268	854.35875414	386.67162453	105.56971815	14.2949802	0.0	0.0
1_3_2	Iowa Drought	Steeper Nodals	2	10.48391704	3.23051824	0.0	0.82026263	0.19087035	8543.75366407	0.0	6944.08787042	371.46709941	1487.4833219	0.0	872.61981758	96.54790939	2696.88488427	2651.15363479	0.01555909	143.59088359	0.28363254	25.79174686399999	1621.69606728	0.45276496	23.90891547	7.29561049	6.03520498	1.26040551	0.58359972	0.5835996	1.19662388	1.29215804	4.70468914	4.6696015	2.09323993	2.10237386	2.60786802	2.61538939	8.52667805	-35.84160205	2754.04824365	2720.35891891	1623.35528891	872.87199663	408.32537643	143.66501568	21.12882386	0.0	0.0
1_3_3	Iowa Drought	Steeper Nodals	3	10.24576835	3.36094981	0.0	0.86324013	0.1872222	8960.06205535	0.0	7307.92201997	365.13339816	1545.89354643	0.0	918.34056524	94.78003553	2639.8554011	2631.69643725	0.01514755	141.33063489	0.28182846	25.820909756999995	1579.78845707	0.44364886	23.8430803	7.20245027	5.90919541	1.29325486	0.60247918	0.60247766	1.22073081	1.37772927	4.59777751	4.56265256	2.04586235	2.05575423	2.54747499	2.55483946	8.65665625	-34.54514285	2885.33811076	2895.46828784	1746.01882562	944.11877338	374.93484296	101.56160283	12.62161196	0.0	0.0
1_3_4	Iowa Drought	Steeper Nodals	4	10.26335863	3.12763788	0.0	0.79080156	0.18968383	8271.67056531	0.0	6694.67965677	369.17007859	1437.46264951	0.0	841.27825711	95.94545752	2637.01199431	2634.01216322	0.01521224	141.81891459	0.28176993	25.77704289500002	1586.5670532	0.4451234	23.90400968	7.17871874	5.95677771	1.22194103	0.57996232	0.57996217	1.18062322	1.27785833	4.60549049	4.5738087	2.05148434	2.06038474	2.55064175	2.55812729	8.78389381	-35.31248505	2657.12165593	2654.24793518	1587.67474796	854.68782219	387.48668476	113.86500256	16.58671672	0.0	0.0
1_4_0	Iowa Drought	Lower Lateral Branching Density	0	16.42357187	4.15245444	0.0	0.73453204	0.20954787	8694.72542437	0.0	6218.31941298	408.32844722	1613.73778819	0.0	781.41706342	106.11187999	3466.36814547	3588.16755957	0.02347158	171.37253531	0.33823605	26.207628835999987	2407.87750819	0.62378176	31.17894055	8.59473084	7.11397427	1.48075657	0.50059294	0.50059285	1.15850518	1.29296467	7.37746603	7.27669758	3.17673244	3.20415567	4.17871206	4.18644508	12.17422333	-38.05234885	2803.10171232	2724.33940836	1528.11981951	827.48080512	509.44989687	222.90483519	68.14646251	11.18248448	0.0
1_4_1	Iowa Drought	Lower Lateral Branching Density	1	17.586232	4.23957391	0.0	0.74284449	0.21276631	8760.35658508	0.0	6288.68999624	414.53499511	1643.54023779	0.0	790.26009172	107.74263801	3636.6364516	3678.09174362	0.02493685	175.67667932	0.34720852	26.162161360999985	2552.70096764	0.65528497	31.63422419	8.90574554	7.38815277	1.51759277	0.51546652	0.51546625	1.2012866	1.35869701	7.90003449	7.80808352	3.39567329	3.42264539	4.48303124	4.49115317	12.25648438	-39.02268816	2866.71820615	2588.73383808	1579.26445148	856.01867092	527.25038524	240.9180406	89.81869025	11.63430235	0.0
1_4_2	Iowa Drought	Lower Lateral Branching Density	2	16.44206506	3.80974223	0.0	0.60077408	0.20678074	7057.47309683	0.0	5085.96617166	402.2648753	1402.99477013	0.0	639.12135845	104.62526879	3564.4444532	3609.21216265	0.02364116	173.59726758	0.33437807	26.092731150999988	2427.59916585	0.62807178	31.59310489	8.68763639	7.31225426	1.37538212	0.4473971	0.44739673	1.24286315	1.44124798	7.38520939	7.3200871	3.18073002	3.21395333	4.17691249	4.18497018	12.40026382	-37.75043535	2316.25531004	2124.2722696	1306.18108951	692.40263907	406.31316856	163.02229434	45.77057743	3.25574828	0.0
1_4_3	Iowa Drought	Lower Lateral Branching Density	3	16.27157445	3.97623747	0.0	0.70493551	0.20496996	8341.6922751	0.0	5967.76438064	399.65264477	1554.56124194	0.0	749.93138946	103.80926893	3614.47978251	3590.63012418	0.02329819	170.40787815	0.3384363	26.236116164999988	2389.97196186	0.61988679	31.10586874	8.48168461	7.04476922	1.43691539	0.49960067	0.49959863	1.17366777	1.33840255	7.30910474	7.21922483	3.15722112	3.17475495	4.13973562	4.14744679	12.29557335	-36.94916911	2762.08363634	2583.32479834	1511.92572384	820.04124941	456.03967683	156.12946178	49.93040251	2.21732606	0.0
1_4_4	Iowa Drought	Lower Lateral Branching Density	4	17.1131354	4.03444388	0.0	0.70489733	0.21408609	8196.21304403	0.0	5967.44123559	416.89278103	1565.65142091	0.0	749.89078186	108.39033202	3796.26647956	3689.37599805	0.02433485	174.05484877	0.34319895	26.165470859999996	2493.43720405	0.64239342	31.88562542	8.75804482	7.27854685	1.47949797	0.50609665	0.50609636	1.20705701	1.35458234	7.68736132	7.6069625	3.30543511	3.33467159	4.35824682	4.36623335	12.66923033	-38.52033076	2668.19897887	2415.00910475	1529.52633554	797.04225983	493.96607787	221.16236418	64.64334689	6.66457609	0.0
1_5_0	Iowa Drought	More Aerenchyma	0	13.16113062	3.81743024	0.0	1.01720902	0.19535693	10472.11221881	0.0	8611.3746373	380.01284055	1778.56773176	0.0	1082.13725191	98.8092559	3013.10645346	3224.53137822	0.01911641	158.36278369	0.30650735	25.924880707000007	1977.96503316	0.53026358	28.49602592	7.89171352	6.77969621	1.11201731	0.6683808	0.6683808	1.36603808	1.50009395	5.90889432	5.86614398	2.60613048	2.6103245	3.30428048	3.31218534	11.34983173	-33.42541747	3683.48826785	3379.20918442	1898.90391187	972.57169856	412.04454154	110.48735841	15.40725614	0.0	0.0
1_5_1	Iowa Drought	More Aerenchyma	1	12.92425227	3.88300732	0.0	1.02791476	0.19861285	10571.01635583	0.0	8702.00611844	386.02866853	1801.10480151	0.0	1093.52633973	100.42895804	3099.35921642	3100.67146724	0.01887372	157.82482317	0.30396098	25.900881472000016	1954.34089927	0.52512466	27.24850338	7.87284153	6.73685508	1.13598646	0.66804263	0.66804235	1.36437599	1.49935304	5.80218397	5.74713976	2.55144585	2.56617829	3.24177112	3.24973633	10.01629626	-33.51961546	3832.32193566	3394.97117159	1820.48783667	1005.56258572	403.9013663	94.93077349	18.8406864	0.0	0.0
1_5_2	Iowa Drought	More Aerenchyma	2	13.35724629	3.91893174	0.0	1.05254736	0.19929301	10828.56179184	0.0	8910.53800961	387.23760584	1829.52983333	0.0	1119.73123002	100.76220327	3152.20230994	3181.44464452	0.01948095	160.11829387	0.30772678	25.920140375999964	2014.95698605	0.53831038	28.18134193	7.99707821	6.85524328	1.14183493	0.67744939	0.67744911	1.37379963	1.51146566	5.99694517	5.94189994	2.63381168	2.64791557	3.35481939	3.36284629	10.59310645	-33.59086265	3888.81034631	3451.46692548	1933.82823407	991.45919826	432.70463251	117.97203121	12.320424	0.0	0.0
1_5_3	Iowa Drought	More Aerenchyma	3	13.18369866	4.03537014	0.0	1.12455609	0.19536692	11587.13640325	0.0	9520.14153657	380.38176631	1930.31567886	0.0	1196.3362685	98.85506666	3105.82256533	3137.94793049	0.01922565	158.84514107	0.30699845	25.949191365999997	1988.97894672	0.53265942	27.66545336	7.94083911	6.75842647	1.18241264	0.69487772	0.69487612	1.34610373	1.48437707	5.91922374	5.85010919	2.60465403	2.61305498	3.31180102	3.31961015	10.4304115	-32.53179834	4325.77458314	3709.0551622	2013.77363748	1056.00620212	385.70651763	88.92784576	7.89245492	0.0	0.0
1_5_4	Iowa Drought	More Aerenchyma	4	13.34703394	3.8912857	0.0	1.04836993	0.19947764	10808.38326831	0.0	8875.1731952	387.51139839	1822.39265228	0.0	1115.28715638	100.84621455	3098.27737757	3278.79405207	0.01936277	159.12657006	0.30847768	25.92345788	2002.29238581	0.53555547	28.85528229	7.95431194	6.82101258	1.13329936	0.68525118	0.68525089	1.36654154	1.51622841	5.99243235	5.94748766	2.64475512	2.64561854	3.3525684	3.36054788	11.42710368	-33.38368883	3914.36021188	3443.21702818	1894.65858701	1025.37327556	424.15340857	91.49141376	15.12934336	0.0	0.0
1_6_0	Iowa Drought	Few + Steep N	0	11.88806409	2.56212314	0.0	0.86435579	0.14782816	9377.95924179	0.0	7317.36683619	295.78868641	1419.69160382	0.0	919.52743585	75.57977392	2604.51057116	2824.09260951	0.01749035	153.54867847	0.2920569	25.96264098299999	1817.85860949	0.49543589	25.99976044	7.37121188	6.32474512	1.04646676	0.61524811	0.6152476	0.71191968	0.86059016	5.33680029	5.26083078	2.32537791	2.36173155	2.98051049	2.98788154	10.52499326	-42.55491458	2472.9243401	2756.85773603	1926.2813568	1029.3689741	571.10567498	395.64943488	183.94849996	39.83207581	1.99114913
1_6_1	Iowa Drought	Few + Steep N	1	12.31864314	2.80974478	0.0	0.95402212	0.15522371	10626.05808866	0.0	8076.45402826	310.51788116	1575.82878318	0.0	1014.91714569	79.38148953	2546.07031053	2876.02234034	0.01805405	156.0905773	0.29496181	25.90738414700003	1874.69144771	0.50779864	26.74410834	7.62116955	6.4932441	1.12792545	0.67389099	0.67389073	0.73680014	0.90174067	5.53039757	5.44282278	2.41546737	2.444581	3.0913208	3.09879343	10.87452883	-45.26959816	2965.21611926	2923.96275068	2053.81289299	1144.01079098	658.46715238	534.49671359	255.5159958	79.96370539	10.61196758
1_6_2	Iowa Drought	Few + Steep N	2	12.98367474	2.72004601	0.0	0.92074884	0.14904609	10311.13355235	0.0	7794.7728467	297.9410765	1528.94597118	0.0	979.52004446	76.17446685	2850.22879998	2913.83215495	0.01907075	159.89245294	0.30171288	26.01777715899998	1976.09183962	0.52985611	26.63136034	7.69230657	6.60125723	1.09104934	0.64481111	0.64481075	0.733473	0.89946104	5.82956288	5.74028281	2.52761331	2.56778319	3.26729783	3.27485515	10.07004339	-43.42032709	2986.40895794	2935.8279053	2022.91113095	1019.76146813	642.26546691	440.53598902	196.63542055	54.46342688	12.32378668
1_6_3	Iowa Drought	Few + Steep N	3	12.93848314	2.81280394	0.0	0.94316538	0.15053338	10784.11228585	0.0	7984.54431204	301.76665385	1580.28826589	0.0	1003.36743012	77.03934499	2766.12633209	2755.15199468	0.01914323	162.2581879	0.29679427	25.845809349999993	1986.6340442	0.53214934	26.06890809	7.91931423	6.77657412	1.14274011	0.71456862	0.71456686	0.76520972	0.93629919	5.80852928	5.71887707	2.50888675	2.56379972	3.25056569	3.25850113	9.16003529	-43.04619061	3022.00825549	3153.94000822	2149.94120201	1072.01184845	621.29531787	462.77559781	220.67305888	68.38343475	13.08356236
1_6_4	Iowa Drought	Few + Steep N	4	12.35109817	3.10809707	0.0	1.08931722	0.15733761	12874.5052624	0.0	9221.82020391	315.41870581	1830.11136426	0.0	1158.84810421	80.54942283	2701.24981038	2864.89966224	0.01819871	156.08257954	0.29738815	26.021253418999972	1888.26072342	0.51075034	26.04315203	7.65675776	6.4174491	1.23930865	0.76726183	0.76726156	0.73827237	0.93545515	5.54523708	5.42957532	2.42026451	2.44789842	3.10273272	3.11008013	9.76189705	-46.37629067	3520.53664157	3594.68982505	2512.25743113	1286.97013718	841.44581131	653.07755065	317.14444851	120.47630942	25.52297097
1_7_0	Iowa Drought	Few N + Low LRBD	0	20.46369208	3.40630762	0.0	0.73627634	0.17707137	10725.33774607	0.0	6231.64937804	355.65821578	1604.78131336	0.0	783.15781009	90.80346933	4363.96397703	4161.73055607	0.02837249	447.3486191	0.37472474	26.349895293999992	2885.82756004	0.72647332	33.71547123	8.435991	7.22396498	1.21202602	0.70607576	0.70607554	0.6998587	0.84595349	9.20198929	9.05348269	3.87643636	3.93098002	5.27378858	5.27766391	13.79655899	-42.41027686	2923.99339718	3586.22644699	2051.62032943	826.69718252	458.16813469	337.29930393	278.28915859	193.25521044	56.05579269
1_7_1	Iowa Drought	Few N + Low LRBD	1	20.3169367	3.15066402	0.0	0.66819212	0.17148589	8993.33293234	0.0	5656.61920617	343.31096438	1420.31434074	0.0	710.83571324	87.78954268	4400.54900939	4071.66067697	0.02803314	1013.35831334	0.37352382	26.392692633999992	2851.70788908	0.71842955	33.2030947	8.27603018	7.14088072	1.13514946	0.58188201	0.58188176	0.69498512	0.8378725	9.13786999	9.00121021	3.83787317	3.90230307	5.23758076	5.24030103	13.82985631	-42.16038859	2444.68707261	3009.40877817	1607.05514452	817.84712219	421.65854072	321.02109256	227.20493964	116.10048023	28.27229933
1_7_2	Iowa Drought	Few N + Low LRBD	2	19.48183355	2.94879496	0.0	0.62492012	0.16286806	8271.00740412	0.0	5290.37908507	325.88919532	1324.35100066	0.0	664.80864273	83.32955459	4128.33234378	4051.58795055	0.02681598	310.32685624	0.36864832	26.476348651000023	2728.90006196	0.69060204	32.8240945	7.9307775	6.861338	1.0694395	0.52953152	0.52953132	0.69366381	0.81546108	8.76756561	8.65393492	3.69238561	3.74348994	5.02389928	5.02331849	14.28191199	-42.97758199	2495.18590891	2544.38932174	1474.25495957	701.34471407	388.85943174	308.67649507	234.81160092	99.51033159	22.73704181
1_7_3	Iowa Drought	Few N + Low LRBD	3	20.06782897	3.1238806	0.0	0.67123173	0.16853565	9191.89202749	0.0	5682.1938431	338.83035757	1434.7238246	0.0	714.05672605	86.43521152	4473.59236348	4106.74981576	0.02766566	1188.15061089	0.37150702	26.388719223000006	2815.35331678	0.71062773	33.02683555	8.17302951	7.03841736	1.13461215	0.6051455	0.60514364	0.68866665	0.82222209	9.02469822	8.8960807	3.79366359	3.8546205	5.17253257	5.17588256	14.15714522	-43.29733445	2523.67112618	2949.7839936	1693.11730847	823.93039725	438.09001606	354.35425783	271.3782098	114.67956201	22.88715629
1_7_4	Iowa Drought	Few N + Low LRBD	4	19.42099685	3.34938157	0.0	0.68176725	0.1624331	9065.33830938	0.0	5770.40574232	325.21592609	1452.60103091	0.0	725.18647572	83.12864141	4091.20487333	3805.59272323	0.02707285	583.18252016	0.36481767	26.373605455999986	2759.62699007	0.69919205	31.55005594	8.25881083	7.09662386	1.16218697	0.54709933	0.54709888	0.70158838	0.84078096	8.73235979	8.58940741	3.67356746	3.73906099	4.99626153	5.00036889	13.03014938	-43.6263166	2874.99002151	2846.31512001	1416.67840972	731.04466647	459.90262357	371.79872529	264.3314263	78.42760928	21.84970723
1_8_0	Iowa Drought	Few N + High A	0	16.72749434	3.53358998	0.0	1.17617339	0.15300188	13898.90717037	0.0	9957.11751487	305.12571359	1980.92039219	0.0	1251.24828943	78.12793388	3412.14742877	3465.90591385	0.02419216	176.07275595	0.33536146	26.137388871	2483.56698347	0.64024637	30.84107088	8.35864625	7.32777348	1.03087277	0.74027713	0.74027664	0.79975346	0.99481502	7.51353568	7.37496741	3.22369395	3.26325057	4.25599849	4.26410799	12.4979593	-40.92342699	4705.74939051	4038.12407191	2345.71134068	1192.88816537	758.88814114	561.69861354	214.71717677	59.84583358	7.98534756
1_8_1	Iowa Drought	Few N + High A	1	14.78294645	2.84125065	0.0	0.95991915	0.1524516	10414.2707052	0.0	8126.37645371	303.59102752	1564.46548907	0.0	1021.19058269	77.79353369	3414.24579147	3409.30400304	0.02129916	165.65611499	0.321391	26.178565324999994	2194.53324268	0.57737332	29.65578978	7.70153777	6.83241132	0.86912644	0.65168792	0.6516877	0.76268112	0.95378264	6.6393362	6.5405147	2.87007055	2.90108612	3.74365599	3.75122664	12.69931033	-40.5139065	3245.47399333	3073.7411915	1970.50502817	962.04170874	617.25397391	402.31926264	109.97493212	31.1467523	1.81386249
1_8_2	Iowa Drought	Few N + High A	2	16.59459102	3.08525284	0.0	1.02860007	0.15207209	11478.55036779	0.0	8707.80777708	303.25909345	1694.53167875	0.0	1094.25539765	77.64828012	3587.34812546	3550.93632954	0.02366447	173.693704	0.33444562	26.111654586999993	2429.95172583	0.62858352	30.91007025	8.16967367	7.24838267	0.921291	0.68091161	0.68091115	0.77539741	0.97849256	7.45382202	7.34346815	3.19969322	3.23899613	4.22050823	4.22855578	12.96883563	-39.60370513	3774.88535199	3374.23379261	2038.22695765	1068.68915391	599.22999178	434.48099812	152.37377058	33.26005676	3.1702944
1_8_3	Iowa Drought	Few N + High A	3	15.10884993	3.27945759	0.0	1.13933921	0.15446624	13310.56872965	0.0	9645.29080801	308.45038741	1894.41262954	0.0	1212.06298977	78.92846096	3210.15008812	3304.81884985	0.02180505	168.00637122	0.32266121	26.141873478999983	2245.88635505	0.58854408	28.92934843	7.92799748	6.93953708	0.98846041	0.74517994	0.7451781	0.76279149	0.98477118	6.78584346	6.6664621	2.92475098	2.96153413	3.82977621	3.83743361	11.65646164	-39.20601566	4449.62395164	3959.16445096	2328.54779153	1188.24945711	759.51402438	435.98354353	146.57542018	42.63092323	0.27916709
1_8_4	Iowa Drought	Few N + High A	4	15.51432748	3.41830075	0.0	1.14342657	0.15336162	13253.26743959	0.0	9679.89308691	305.95302611	1906.73723612	0.0	1216.41124038	78.32615745	3260.09829993	3438.52976793	0.02227189	169.82150494	0.32469544	26.055280409999966	2292.72371354	0.59873253	30.53575311	8.09862178	7.08617496	1.01244682	0.73879324	0.73879277	0.80714161	0.99263246	6.96810856	6.84444686	3.01071194	3.03960136	3.93405562	3.94183178	12.85265325	-39.35121305	4320.979434	4223.12022112	2178.22221468	1128.18976482	697.94278358	505.79412794	141.15394133	47.01418519	9.36215395
1_9_0	Iowa Drought	Steep N + Low LRBD	0	11.46579309	3.39590738	0.0	0.59619073	0.21006259	7141.34983011	0.0	5047.16498151	410.49233463	1359.86302041	0.0	634.2454571	106.50829446	2716.64616251	2824.18520664	0.01677812	149.14068583	0.29119668	25.946755927999995	1744.32240701	0.47943967	25.18850393	7.52371983	6.19197952	1.33174031	0.48392359	0.48392343	1.09413014	1.22987212	5.14699378	5.09043687	2.26207492	2.28380066	2.86853263	2.87579925	9.83797777	-41.00480899	2028.05623985	2070.37093947	1440.16116216	787.70659234	438.03052127	265.88310851	90.06397345	21.07729305	0.0
1_9_1	Iowa Drought	Steep N + Low LRBD	1	11.26208593	3.35621679	0.0	0.56639502	0.20572839	6715.25343596	0.0	4794.92381461	401.46687046	1312.91045699	0.0	602.54789722	104.2339908	2641.03673505	2738.03825995	0.01662512	149.06521992	0.28868047	25.90488224100001	1729.8510488	0.47629174	24.66078296	7.4812048	6.18026263	1.30094217	0.44406322	0.44406302	1.09846772	1.21437475	5.05539834	4.99562577	2.21873918	2.24520139	2.81551375	2.82273129	9.38186527	-40.50814748	1971.27429435	1933.74950912	1310.27807839	758.00950542	454.7100365	210.33139036	72.2062403	4.69438152	0.0
1_9_2	Iowa Drought	Steep N + Low LRBD	2	11.81924283	3.53119342	0.0	0.63193006	0.21225039	7573.77815383	0.0	5349.72300411	414.18370054	1428.5900573	0.0	672.26601954	107.55613256	2617.94838027	2847.92962192	0.01746194	152.77991279	0.29356979	25.939135965	1814.01776965	0.49460039	25.57455618	7.69362245	6.32960805	1.3640144	0.47274266	0.47274238	1.05798014	1.225687	5.30617355	5.22674128	2.31748923	2.34993866	2.96150885	2.96871487	9.76039386	-41.09124672	2259.04570783	2164.27263343	1406.2017354	868.1246688	507.78868665	248.58889201	99.6265028	20.12932691	0.0
1_9_3	Iowa Drought	Steep N + Low LRBD	3	12.35264082	3.66054211	0.0	0.68347251	0.20840982	8093.78527804	0.0	5786.06530273	407.71346633	1503.41468821	0.0	727.09840993	105.71787773	2734.75181107	2864.83013268	0.01814779	155.51007809	0.2980378	25.95815058900002	1882.59441106	0.50951776	26.41358053	7.88692661	6.46207988	1.42484673	0.51250592	0.51250395	1.09857382	1.26251818	5.54609934	5.47058211	2.41794062	2.45055912	3.10084576	3.10812217	10.15962435	-40.99948744	2388.72046726	2266.08541867	1610.21892806	883.84122908	538.26938449	281.47230171	107.73882991	17.43871885	0.0
1_9_4	Iowa Drought	Steep N + Low LRBD	4	12.83129943	3.63203521	0.0	0.63269494	0.20592207	7561.27124846	0.0	5356.19829256	401.62196805	1442.63996456	0.0	673.07972828	104.30723128	2847.96719616	2930.63938459	0.0188693	158.19646993	0.3029011	26.003888303999986	1954.51013435	0.52516147	26.15451181	7.94344489	6.55938626	1.38405863	0.46776911	0.46776886	1.11271969	1.23289879	5.76158236	5.68600499	2.50234771	2.53910753	3.22772445	3.23497113	9.65816937	-40.89688768	2194.26690332	2220.32642807	1411.01873796	868.55220069	504.52404443	260.50770892	92.5019508	9.57327429	0.0
1_10_0	Iowa Drought	Steep N + High A	0	10.27082651	3.19338123	0.0	0.81051198	0.18836759	8441.81330832	0.0	6861.54195602	366.96842377	1467.82612886	0.0	862.24679205	95.31702374	2662.81041885	2638.44864082	0.01520924	141.70938632	0.28200213	25.78278592399999	1586.12598807	0.44502746	23.90430521	6.90349335	5.95244579	0.95104756	0.58013171	0.58013159	1.18908271	1.30163581	4.60892555	4.57790575	2.05523856	2.06156655	2.5528629	2.56030593	9.09280692	-35.57548268	2730.41273506	2621.37172579	1619.10263014	917.12721741	385.52429785	141.53152799	26.74317408	0.0	0.0
1_10_1	Iowa Drought	Steep N + High A	1	10.36582209	3.23774316	0.0	0.81230718	0.18914705	8503.47151036	0.0	6876.73952659	368.15475348	1479.65124563	0.0	864.1565751	95.67533859	2700.17402754	2630.53554271	0.01534117	142.38406194	0.28272087	25.790929187999968	1599.48593154	0.44793362	23.94786681	6.94831096	5.98218196	0.966129	0.59029704	0.59029694	1.21975739	1.34508351	4.65155927	4.62187412	2.07156657	2.07970412	2.57740495	2.5849162	8.7549896	-34.98352424	2730.19803151	2737.92669206	1653.48910792	866.34524628	386.87942618	113.99133512	14.64167129	0.0	0.0
1_10_2	Iowa Drought	Steep N + High A	2	10.48391904	3.23092069	0.0	0.82049701	0.1908712	8545.74826295	0.0	6946.07206676	371.46876569	1487.72983187	0.0	872.86915905	96.54834339	2696.81821714	2650.68725503	0.01555909	143.59093376	0.28363253	25.791745389999978	1621.69675819	0.45276511	23.90894149	7.00238562	6.0352071	0.96717852	0.58362114	0.58362102	1.19676892	1.29230325	4.70469004	4.66960211	2.09324034	2.10237425	2.60786854	2.6153899	8.81974995	-35.82890205	2754.40354324	2723.85608988	1622.66834283	873.43627689	407.63936551	142.61450841	21.13013619	0.0	0.0
1_10_3	Iowa Drought	Steep N + High A	3	10.21414	3.30462418	0.0	0.83995471	0.18617479	8754.49113152	0.0	7110.79487077	363.04198013	1515.69314393	0.0	893.56883709	94.24089096	2662.34451619	2618.05409518	0.01510494	141.11468038	0.28158569	25.820863558999974	1575.47720882	0.44271105	23.70155394	6.88128681	5.89694401	0.9843428	0.59490373	0.59490222	1.21497779	1.36087378	4.5835507	4.55167727	2.0398549	2.04972866	2.5392721	2.54663249	9.00197125	-34.46703785	2878.16788469	2818.06100965	1677.85401834	908.44968954	368.23868857	93.13602927	10.58381147	0.0	0.0
1_10_4	Iowa Drought	Steep N + High A	4	10.30317959	3.23274082	0.0	0.79361542	0.18947738	8321.03801947	0.0	6718.50090513	368.75962609	1455.28916646	0.0	844.27172347	95.8393937	2619.34221552	2619.56754342	0.01526132	142.00648695	0.28220643	25.782963674	1591.44481194	0.44618445	23.6718685	6.9248949	5.96846264	0.95643226	0.57928607	0.57928592	1.22502261	1.32764471	4.6234102	4.59127424	2.05921712	2.06795587	2.56098906	2.5684755	8.75523707	-35.26737088	2730.79388451	2661.89584112	1552.27805905	850.06091233	395.77982937	113.70385615	16.52563694	0.0	0.0
1_11_0	Iowa Drought	Low LRBD + High A	0	15.26605725	3.74885181	0.0	0.65773209	0.20668394	7690.69600721	0.0	5568.1549388	402.68001648	1460.54684907	0.0	699.71498599	104.64580677	3439.20723796	3473.92254867	0.02183792	165.53735034	0.33011288	26.238985041000003	2244.86612448	0.58832215	30.14236145	7.94722108	6.84042208	1.106799	0.47581404	0.47581396	1.14394267	1.32679387	6.85692525	6.77484075	2.97422141	2.98920305	3.87301093	3.88051613	12.63092087	-37.88807707	2475.88596888	2370.41831394	1411.09297947	745.41030259	443.99884228	181.13617192	57.89425761	4.85917053	0.0
1_11_1	Iowa Drought	Low LRBD + High A	1	17.08166987	3.98990022	0.0	0.69070934	0.21045618	8111.9289588	0.0	5847.33010394	409.94957598	1542.5117927	0.0	734.79717191	106.5566783	3712.52937763	3723.42088007	0.02417105	173.62451109	0.34205224	26.14298388399999	2477.33459999	0.63889065	31.80036304	8.47630104	7.31028681	1.16601423	0.49687363	0.49687336	1.1915215	1.33148954	7.67295755	7.59637215	3.30115483	3.33090835	4.34771692	4.35583724	12.88592988	-38.55551663	2677.13602838	2391.39066194	1480.39939074	792.25895347	471.749673	216.5718737	74.84717609	7.57520146	0.0
1_11_2	Iowa Drought	Low LRBD + High A	2	16.7464376	3.96052613	0.0	0.67155391	0.20876711	7877.85566985	0.0	5685.16618983	406.17761517	1515.26658353	0.0	714.41905346	105.64154202	3698.84076099	3702.82431258	0.0238393	172.33226188	0.34092133	26.18246401699998	2443.99977313	0.63163937	31.9496604	8.34176055	7.19181778	1.14994277	0.46828554	0.46828516	1.18714657	1.34770648	7.52251912	7.44437963	3.24193904	3.26597135	4.26204269	4.26992009	13.48666385	-37.83048617	2616.74176453	2355.07327161	1423.42310159	779.64144053	445.03592074	195.36082729	57.30000389	5.27933968	0.0
1_11_3	Iowa Drought	Low LRBD + High A	3	16.47686555	3.95298049	0.0	0.70555012	0.204588	8341.51364821	0.0	5972.96752639	398.86856598	1553.67331399	0.0	750.58523604	103.6101828	3643.98644391	3650.70756398	0.0235375	171.08294414	0.34006531	26.246400226000006	2413.55990332	0.62501784	31.75808437	8.22730237	7.07308349	1.15421888	0.49750313	0.49750108	1.16310673	1.29749214	7.40145232	7.31284656	3.19139575	3.21267765	4.19416908	4.20190512	13.14931658	-36.70987842	2784.32683406	2546.80972277	1532.89031286	811.16781117	459.78731608	157.13417083	47.81471889	1.58276155	0.0
1_11_4	Iowa Drought	Low LRBD + High A	4	16.62198574	3.92368883	0.0	0.70215239	0.21183483	8203.09172066	0.0	5944.20342656	412.35994506	1551.77737177	0.0	746.97063265	107.22715757	3567.52583876	3650.92690328	0.02389729	173.86279909	0.33735853	26.11939484999999	2452.07956624	0.63339696	32.21201286	8.44554707	7.283329	1.16221807	0.49560785	0.49560756	1.20686046	1.44761993	7.46633002	7.38985653	3.21190714	3.24481727	4.22709671	4.23507044	13.11455527	-37.53808057	2728.24822169	2446.26813408	1502.1177075	805.75956449	465.81684907	195.33772848	54.89083521	4.65268013	0.0
1_12_0	Iowa Drought	More Nodals	0	10.68453289	3.35108626	0.0	0.567377	0.20633862	6744.08891478	0.0	4803.23695075	402.96323385	1317.60124957	0.0	603.59255672	104.58061494	2659.33342535	2705.98127896	0.01576965	144.64704549	0.28476636	25.906995698999992	1643.00472344	0.4574002	24.22771812	7.00590016	5.97497934	1.03092082	0.44842861	0.44842844	1.08415241	1.2611775	4.79562386	4.73453813	2.11751603	2.13523377	2.66566581	2.67279981	9.8940351	-40.71061616	1865.01383041	1997.31518031	1377.82651567	745.84934118	442.01011176	232.76619472	67.96194401	15.34579673	0.0
1_12_1	Iowa Drought	More Nodals	1	11.9433157	3.49596282	0.0	0.6153752	0.20787596	7317.58673844	0.0	5209.57472944	405.69843065	1388.19263642	0.0	654.65446793	105.33288647	2782.83905556	2802.58197333	0.01765048	153.15157407	0.29582426	26.02914943600003	1832.28281162	0.49857356	25.4357509	7.37823457	6.31342858	1.06480599	0.46074959	0.46074938	1.08203233	1.21805436	5.36202321	5.28705075	2.34206154	2.37194646	2.99533595	3.00253943	9.71228906	-40.4336479	2170.37536723	2101.505896	1425.09851964	815.83605957	484.19731033	234.6443631	80.76813362	5.16108895	0.0
1_12_2	Iowa Drought	More Nodals	2	13.08266714	3.56225114	0.0	0.64600839	0.2123077	7660.308783	0.0	5468.90579224	414.33778507	1433.62075454	0.0	687.2429704	107.59022262	2865.62573314	3012.62188249	0.01916505	158.64636378	0.30654201	26.075051371999987	1982.97729441	0.53135389	26.98501909	7.64568018	6.55908827	1.08659191	0.48025292	0.48025264	1.07152512	1.21531778	5.87484442	5.79001586	2.55315748	2.58477908	3.29524072	3.30241525	10.36095088	-41.3005224	2234.76036354	2217.94935338	1462.60289528	840.35069458	519.19847964	263.74760903	102.571031	19.12835656	0.0
1_12_3	Iowa Drought	More Nodals	3	12.90030756	3.6727015	0.0	0.65362311	0.20591125	7733.84193705	0.0	5533.36958134	402.70302288	1464.60688057	0.0	695.34372905	104.42927851	2795.76999488	3000.11858525	0.01891925	158.38825174	0.30321059	25.983215506000008	1959.50006783	0.52624693	27.1802077	7.69395429	6.57241195	1.12154234	0.49305225	0.49305028	1.11094899	1.252473	5.7925284	5.72494302	2.52050091	2.55229081	3.24553654	3.25284047	10.57486206	-40.66316777	2179.61402008	2239.89003852	1556.52191506	871.69491029	511.35155744	259.34513873	104.2366557	11.18770123	0.0
1_12_4	Iowa Drought	More Nodals	4	13.12054961	3.76743731	0.0	0.67524749	0.21028305	8059.17346521	0.0	5716.43488088	410.33230814	1504.0701221	0.0	718.34839306	106.55230902	2845.69972421	3025.19409758	0.01925363	159.24447033	0.30638359	26.047422338000004	1992.23642793	0.53336801	27.13600792	7.74859337	6.60583758	1.14275579	0.49407882	0.49407858	1.10279996	1.29349338	5.89162696	5.8076425	2.56308876	2.59336667	3.30354946	3.31087474	10.45728196	-42.253774	2273.62455666	2383.34811344	1488.46320995	902.37840405	564.11458002	309.57459668	114.12628377	23.54372065	0.0
1_13_0	Iowa Drought	Shallower Nodals	0	20.60044693	3.24316988	0.0	0.71489858	0.17690824	10500.50846653	0.0	6051.8907885	355.33962494	1556.87833535	0.0	760.51298142	90.72032365	4530.73525927	4240.02872675	0.02842945	1051.76045104	0.37614075	26.353489331	2890.51913966	0.72702441	33.97776625	8.16474921	7.22318295	0.94156626	0.70705994	0.70705972	0.70257308	0.86888934	9.26673652	9.12513497	3.90664185	3.95601662	5.31221415	5.31416767	14.52945353	-41.87963123	2879.08170932	3540.57024898	1977.37333924	824.64425778	448.70992095	320.36194071	284.95787795	159.66978072	53.45952149
1_13_1	Iowa Drought	Shallower Nodals	1	20.94493611	3.14682593	0.0	0.67406425	0.17458162	9452.24277302	0.0	5706.38663506	349.75372734	1453.36515342	0.0	717.08712215	89.41328918	4493.12040746	4123.8333095	0.02891804	1182.4783742	0.37428008	26.277528660999998	2941.46423792	0.73857678	33.59208064	8.28331354	7.37872989	0.90458364	0.64100542	0.64100536	0.72607488	0.86537757	9.41612784	9.29465301	3.9455799	4.02306213	5.39682473	5.40214079	14.01030197	-41.10841555	2376.61027139	3482.3127547	1749.78446608	735.75008476	390.67289708	319.38271254	230.51796059	131.35340407	33.90984487
1_13_2	Iowa Drought	Shallower Nodals	2	19.90456515	3.24689544	0.0	0.68999352	0.17058078	9986.63985374	0.0	5840.89084687	342.00769825	1505.54441481	0.0	734.00532428	87.38271906	4401.78915726	4133.95066851	0.02744667	428.79912874	0.37009186	26.366335337000017	2793.04115208	0.70542181	33.37145044	7.98138672	7.0531182	0.92826852	0.66825705	0.66825698	0.71018073	0.84706532	8.95573066	8.81836279	3.77696702	3.82620494	5.13017372	5.13083234	14.79331102	-43.08730285	2994.66287797	3171.73933462	1757.64235355	789.03696393	425.32249461	353.90881438	283.75698039	154.87721288	45.38352177
1_13_3	Iowa Drought	Shallower Nodals	3	19.62578013	3.30885464	0.0	0.70148025	0.17387345	10451.72899793	0.0	5937.53995324	349.8992551	1558.52887976	0.0	746.17775157	89.23032265	4592.10303756	4166.62556166	0.02706088	1139.53214247	0.37123296	26.410039306000005	2754.14446355	0.69781773	33.56374483	7.83985906	6.89116586	0.9486932	0.72024173	0.72023987	0.72280804	0.8633803	8.82395448	8.69333001	3.7294061	3.77173629	5.05540243	5.05984431	14.82737948	-42.47297233	2845.69963429	3567.1894785	1862.99887756	859.4817627	437.00103675	361.67694871	308.73157682	154.26219826	52.24645508
1_13_4	Iowa Drought	Shallower Nodals	4	18.31487365	3.14688737	0.0	0.63845986	0.1611295	8359.5225264	0.0	5404.56546167	322.5265458	1360.27709006	0.0	679.17768592	82.44762447	3928.37136259	3766.13102605	0.02562456	310.25765059	0.35709209	26.426796835	2617.13776048	0.66921822	30.90574537	7.81040585	6.91657835	0.89382749	0.52195551	0.52195505	0.69133118	0.85369579	8.22935283	8.10673972	3.47692988	3.53408175	4.70033742	4.70759148	13.4663198	-43.88331023	2520.25185705	2754.71403559	1274.2728338	699.60756811	442.09682971	357.01229402	224.46238122	70.75728758	16.34743932
1_14_0	Iowa Drought	Higher Lateral Branching Density	0	12.24441145	2.55246142	0.0	0.88959241	0.15069246	10010.89297255	0.0	7531.01219932	301.79961611	1472.10468034	0.0	946.37490398	77.08789715	2644.77451119	2780.40242209	0.01809828	157.30882514	0.29257247	25.855771715000017	1880.72893722	0.50911197	25.73764868	7.36264694	6.54868755	0.81395938	0.67210028	0.67209977	0.71334885	0.91654416	5.49649269	5.41654793	2.38982787	2.43226832	3.06994788	3.07770117	9.8928617	-42.33529219	2795.8415139	2865.49261454	2048.03242239	1042.59568777	597.39614075	400.02533456	201.83711353	53.8691011	5.80304402
1_14_1	Iowa Drought	Higher Lateral Branching Density	1	12.32125943	2.80286778	0.0	0.97839029	0.15560847	10870.5838969	0.0	8282.74742744	311.29673564	1602.96547633	0.0	1040.84073878	79.58076633	2566.91380953	2850.90703415	0.01806381	156.12756498	0.29502836	25.907533724999997	1875.6649121	0.5080104	26.56319873	7.37054804	6.49192932	0.87861872	0.68095852	0.68095826	0.7177677	0.88079377	5.53160243	5.44024097	2.41462003	2.44499615	3.09209872	3.09955563	10.97658733	-45.71001914	3021.44558447	2987.60999334	2075.7531018	1174.36385648	711.10980468	542.25987695	263.87366334	80.39420391	13.77381193
1_14_2	Iowa Drought	Higher Lateral Branching Density	2	13.27089866	2.81548186	0.0	0.96243173	0.15064526	10934.48965395	0.0	8147.64721783	301.21065088	1602.18124108	0.0	1023.86354574	77.00647104	2786.31954561	2967.39693634	0.01944454	161.12110614	0.30448262	26.033133244	2013.13239795	0.53791348	27.18148998	7.53561939	6.65894709	0.8766723	0.66356714	0.66356679	0.71748572	0.88888944	5.95890935	5.8605036	2.58287315	2.62108954	3.34328919	3.35079957	10.85221017	-44.41352731	3239.98410799	3064.36777687	2036.03670428	1083.48270278	697.61605064	504.2817895	224.12821294	69.01073674	14.29359327
1_14_3	Iowa Drought	Higher Lateral Branching Density	3	13.63364692	3.18815758	0.0	1.09468094	0.15427064	12713.48520549	0.0	9267.22778488	309.42873605	1827.63431945	0.0	1164.55418913	78.98618134	2748.7469518	2871.16926903	0.02003036	165.09627478	0.30333062	25.886525825999996	2074.50469287	0.5512637	26.4663551	7.91461471	6.92089771	0.993717	0.77560557	0.7756038	0.77263703	0.95599555	6.12138364	6.00641311	2.64669222	2.69376036	3.43342386	3.4413642	9.14731205	-45.47529068	3563.4351148	3642.78974162	2439.44441169	1232.59596638	778.90122139	632.72911139	293.73060424	99.90466318	25.06232123
1_14_4	Iowa Drought	Higher Lateral Branching Density	4	12.26508649	2.70696647	0.0	0.91855258	0.14834051	10239.21576596	0.0	7776.17997777	296.8143155	1524.21630959	0.0	977.18359565	75.84424239	2690.02826098	2844.12685678	0.0180218	155.35429819	0.29633536	26.015430111999997	1870.52643806	0.50689263	25.97423742	7.24035905	6.39086442	0.84949464	0.64508444	0.64508418	0.73478593	0.90028072	5.50657745	5.42224197	2.40013541	2.43196842	3.07998879	3.08730485	10.37595686	-43.54045437	2804.89200785	2949.10928404	2030.92084716	1074.10784081	682.13881512	467.35074738	179.17462589	46.06466754	5.45693017
1_15_0	Iowa Drought	Less Aerenchyma	0	16.26165517	3.21523103	0.0	0.67858073	0.16987403	9600.22715669	0.0	5744.65303255	341.61280919	1471.0530103	0.0	721.89439058	87.13640012	3502.84053339	3435.53664942	0.02313491	177.45121985	0.33316708	26.293536452999998	2376.33989382	0.61692143	29.24925866	8.08928315	6.87623877	1.21304439	0.63233632	0.63233594	0.65558694	0.83761038	7.30480455	7.17305756	3.10721246	3.16544636	4.14471827	4.15227695	11.70061701	-49.14357717	2456.36103738	2951.93729883	1851.7353253	824.72429862	474.77515577	400.20102002	322.26465196	214.12886471	74.84953751
1_15_1	Iowa Drought	Less Aerenchyma	1	16.31430489	3.43435679	0.0	0.7342897	0.17102558	10163.38068823	0.0	6216.22809935	343.12899522	1562.71788997	0.0	781.15607564	87.637901	3407.37563052	3303.48192849	0.02339971	176.9806749	0.33261853	26.291341812	2403.87309395	0.62291068	28.77059599	8.16958491	6.9258767	1.24370821	0.5757351	0.57573486	0.64407319	0.82998755	7.32852383	7.17274078	3.10233484	3.17488029	4.15898751	4.16653656	11.29199929	-51.70929641	2693.83238124	2872.95001048	1890.19989186	952.66035189	529.65700558	497.59271246	414.24810312	216.44318804	71.96179335
1_15_2	Iowa Drought	Less Aerenchyma	2	15.71879626	3.06056371	0.0	0.68640519	0.1719762	10087.10407066	0.0	5810.89250399	345.75760309	1491.83814299	0.0	730.21828805	88.21250461	3494.87911056	3399.77691156	0.02236923	170.23881308	0.32925427	26.259347648999977	2299.99300701	0.60031381	29.06968536	7.97842926	6.78049143	1.19793783	0.67301727	0.67301716	0.64994333	0.85320833	7.0606633	6.92807501	3.02400202	3.0650378	4.00093759	4.00839981	11.94395658	-48.41981729	2815.12859713	2965.42963937	1937.5582475	837.72557121	465.66815073	413.77343013	339.415707	203.02553212	87.05226104
1_15_3	Iowa Drought	Less Aerenchyma	3	15.89308958	3.16691498	0.0	0.71612573	0.17354811	11249.59404818	0.0	6062.49735539	349.82490944	1600.49323324	0.0	761.83588616	89.12942343	3619.50602173	3481.89188795	0.02239664	170.77349976	0.32849117	26.184568709000004	2303.26724568	0.60102605	30.23953686	8.12100168	6.86033307	1.26066861	0.78719249	0.78719062	0.64939542	0.86356711	7.13880847	6.99812746	3.05223567	3.10147988	4.04276992	4.05038836	12.79250737	-47.03523039	2714.1151534	3570.86126854	2382.60652751	931.22840196	517.10355709	406.04319841	364.83652621	240.30145362	88.53493353
1_15_4	Iowa Drought	Less Aerenchyma	4	16.14551725	3.24225098	0.0	0.70823951	0.17237323	10334.17683977	0.0	5995.73508338	347.14757625	1541.29406517	0.0	753.44629163	88.48636587	3403.48957685	3420.61493546	0.02316044	180.1167364	0.33049436	26.21217186300001	2380.583311	0.61784449	29.24678039	8.15722389	6.92164463	1.23557927	0.67475809	0.67475774	0.66463762	0.85014745	7.25265058	7.11701071	3.08172906	3.14482267	4.11315684	4.12063804	11.4776121	-48.344299	2832.50851199	3180.70940047	1806.46352958	911.743472	533.895224	431.24585231	332.65875676	224.16944636	73.130163
2_0_0	Zaria Well Watered	Default	0	23.74584058	6.62478903	0.0	2.287931	0.26921844	24176.74116835	0.0	19368.9110639	530.44881441	3622.38469982	0.0	2433.96914826	137.22767716	7252.79957242	6651.03218078	0.03285684	1670.32543769	0.27143951	25.510132120999994	3394.807141	0.83421545	32.97110254	12.18173322	9.91529478	2.26643844	1.25094239	1.25094201	2.29271585	2.36387855	10.69024528	10.60048767	4.51396233	4.53815665	6.1491199	6.14500141	5.97233363	-50.10952386	6077.06724669	6335.99841367	4329.03689029	2873.53324508	1971.22073252	1229.56270467	793.77640574	432.18763654	108.71134295
2_0_1	Zaria Well Watered	Default	1	18.14541477	5.96035246	0.0	1.95140851	0.26931715	20107.68708906	0.0	16520.01647464	530.07416887	3118.08195769	0.0	2075.96649576	137.21235517	6415.44633161	5729.98276861	0.02517085	1519.34973522	0.24797694	25.363764825	2613.43433378	0.66510679	28.99430576	10.51181573	8.41334799	2.09846773	1.17916486	1.17916462	2.19269713	2.26853888	8.16431365	8.10932885	3.48587944	3.49168888	4.67327347	4.67373368	6.33266665	-49.71967127	5289.97863914	5167.73705568	3618.31737286	2432.77580198	1511.77043744	1022.53214344	705.84976944	295.20662213	58.58086152
2_0_2	Zaria Well Watered	Default	2	19.8768741	6.28171632	0.0	2.07881851	0.27141159	21537.2983729	0.0	17598.62991758	534.21233917	3307.18920453	0.0	2211.50905849	138.28531923	6721.58414645	6127.82200051	0.02737724	1562.97945557	0.25823048	25.544145544000003	2836.15009466	0.71330806	30.37266033	10.88986428	8.74142026	2.14844402	1.16062716	1.16062661	2.24804634	2.28203767	8.94440186	8.87504827	3.81293971	3.81474335	5.12988752	5.12983732	6.82313201	-49.91420081	5647.65860565	5734.32590438	3768.07961181	2482.27261633	1638.68747947	1101.79975469	742.11441261	338.25570997	75.2938362
2_0_3	Zaria Well Watered	Default	3	17.11181267	5.71061914	0.0	1.89203677	0.26635534	19581.87207676	0.0	16017.39383982	524.38640117	3024.78265914	0.0	2012.80507267	135.71390358	6099.53603423	5590.42903691	0.02354007	1471.01198062	0.24584576	25.558883323999986	2445.3094235	0.62872034	28.40654017	9.91601015	7.90178209	2.01422806	1.14000978	1.14000937	2.11117144	2.16512018	7.69929853	7.65206403	3.28944846	3.29565531	4.40424514	4.40464636	6.97187372	-48.7112097	5107.10289398	5411.43894463	3535.18813418	2180.03337911	1439.03980374	982.50256402	592.23990579	268.27203924	61.17459784
2_0_4	Zaria Well Watered	Default	4	19.39775125	6.00822137	0.0	2.01836678	0.26868051	20871.81576544	0.0	17086.86438578	528.66061726	3202.28913811	0.0	2147.19870509	136.86838183	6626.55843415	6002.97942188	0.02672135	1547.13227476	0.25611113	25.606200830000002	2769.44813816	0.69887209	29.99594475	10.67012958	8.58137246	2.08875712	1.16518278	1.16518218	2.18372116	2.23735819	8.72876038	8.66822914	3.71712514	3.72400879	5.00499598	5.00496532	6.78653718	-49.48614915	5395.58487725	5732.85430742	3693.55043362	2358.09464487	1560.31900578	1073.48841498	714.62413014	284.62655414	57.67229768
2_1_0	Zaria Well Watered	Cheap Deep Steep	0	20.8509736	3.76090543	0.0	1.04572094	0.22141263	14614.10038816	0.0	8852.74770548	450.68358619	2070.18313785	0.0	1112.46908623	114.43565274	6702.35088724	5737.33137862	0.02866089	1502.68413644	0.26018556	26.085045928000014	2968.19002973	0.74188381	28.59526	9.78844184	8.64100624	1.1474356	0.9423941	0.94239392	1.00635012	1.0958656	9.39115449	9.26834893	3.9327753	3.98250097	5.4034353	5.3971196	7.57730336	-67.51060073	2510.25403472	3737.09424075	2783.88153828	1598.24340912	1089.52692515	772.5986156	678.45274417	535.43563446	403.74136183
2_1_1	Zaria Well Watered	Cheap Deep Steep	1	21.32615841	4.06491107	0.0	1.13220582	0.23270947	16551.01176013	0.0	9584.87762863	473.58714043	2287.80374331	0.0	1204.47234793	120.29074987	6809.30400937	5786.01200646	0.02938599	1535.68062818	0.26067213	25.97446744899999	3042.93742921	0.75806116	28.65092503	10.11410623	8.86595763	1.2481486	1.02011452	1.02011451	1.03608911	1.13206568	9.63021626	9.47312271	4.02654173	4.07215538	5.54130713	5.51976993	7.50590119	-68.89859051	3148.28764593	4208.08077763	2860.72833007	1694.59980763	1186.62534356	922.71596911	764.26677289	648.95963576	484.09335344
2_1_2	Zaria Well Watered	Cheap Deep Steep	2	20.89346818	4.30131618	0.0	1.24022053	0.23957057	19458.64471238	0.0	10499.32067292	488.15731941	2569.22848104	0.0	1319.38354775	123.92303529	7000.98439693	5759.42022669	0.02903814	1546.37674673	0.26116105	26.016054253999997	3006.56325868	0.75018909	28.62146108	10.03128908	8.68687003	1.34441905	1.24259202	1.24259185	1.06121753	1.15660042	9.52687694	9.25939156	3.98953518	3.98322408	5.4827499	5.40360423	7.41004921	-69.05811497	3524.979329	4427.03683585	3712.79772041	2178.3551178	1424.54831915	1139.59575006	918.64637981	694.0651916	543.30915352
2_1_3	Zaria Well Watered	Cheap Deep Steep	3	21.07124469	3.84991227	0.0	1.06295059	0.22379049	15275.50293283	0.0	8998.6085409	455.71764491	2136.52422032	0.0	1130.79849938	115.6926426	6652.93100276	5594.59771814	0.0289744	1509.9298276	0.26001135	26.053546133000005	3000.76788266	0.74893446	28.59102013	9.91949806	8.74493196	1.1745661	0.94653316	0.94653327	1.0088388	1.09439664	9.48924119	9.36892367	3.96103932	4.02415486	5.4607404	5.45558563	7.76468049	-65.9777335	3196.08614835	3777.83625449	2809.19994341	1573.03360527	1082.12824133	772.30313111	639.20680518	601.77887403	383.8217887
2_1_4	Zaria Well Watered	Cheap Deep Steep	4	21.01302239	4.06597022	0.0	1.11842758	0.22704583	16437.35387534	0.0	9468.25947439	462.90759724	2268.85114811	0.0	1189.81657628	117.44820931	6818.19911533	5702.12724002	0.02911373	1524.19490609	0.26057301	26.033178131999986	3014.81828156	0.75197543	28.86964673	9.99234564	8.75060985	1.24173578	1.02979074	1.02979077	1.06046408	1.137719	9.53072117	9.33035898	3.98725802	4.00676549	5.48415018	5.43312561	7.64871088	-67.96203805	3043.57008663	4065.04227785	3066.11891696	1761.99093251	1193.39592603	887.88294395	732.8523755	663.94378992	440.82046635
2_2_0	Zaria Well Watered	Fewer Nodals	0	17.34509422	4.66830776	0.0	1.96834202	0.21555029	24561.04930413	0.0	16663.37031866	437.47575611	3205.70246601	0.0	2093.98087109	111.24423647	6025.79982592	5339.49429387	0.02413016	1486.95844258	0.24480065	25.58364709799997	2507.22403214	0.64212022	26.14881129	9.63963663	7.85350375	1.78613288	1.37251204	1.37251187	1.28414673	1.35092215	7.95712522	7.65215956	3.37124378	3.31687578	4.56217879	4.45496595	6.01556066	-59.51284795	5445.00151104	6249.84492794	4122.51718323	2738.25216941	1857.12608658	1476.53297838	1122.14622072	767.55025448	430.25706364
2_2_1	Zaria Well Watered	Fewer Nodals	1	19.80155099	5.01715595	0.0	2.08691694	0.22420159	26878.72840014	0.0	17667.18862567	454.92279298	3458.11899191	0.0	2220.12439984	115.71742565	6583.55786683	5857.25534868	0.02740394	1561.5926285	0.25339123	25.752533366	2841.89616333	0.71455163	28.68235357	10.44240809	8.50386332	1.93854477	1.59111718	1.59111733	1.36406417	1.53637254	8.91274847	8.76822872	3.76508729	3.79182017	5.11998887	5.11896151	6.43339357	-62.70558376	6154.20278769	6859.1861805	4565.38720398	2852.45132411	1772.04189236	1416.37511691	1192.74387838	915.0628896	606.99593575
2_2_2	Zaria Well Watered	Fewer Nodals	2	23.50716171	4.37604849	0.0	1.74639138	0.20275054	20692.2648394	0.0	14784.405356	410.91993947	2801.00104291	0.0	1857.86317016	104.54010725	7264.41262598	6384.4464228	0.03248597	1598.22357929	0.26733582	25.675108556000023	3359.27052291	0.8265243	31.49958178	11.30549374	9.6704522	1.63504154	1.20874578	1.2087457	1.31474833	1.3919087	10.58055491	10.47729735	4.43551406	4.48770523	6.09176053	6.09062041	6.95688646	-56.53192953	5013.98226885	5603.22340138	3421.69202278	2207.10352581	1461.09816782	1130.0820147	862.7047369	543.5467638	334.40987443
2_2_3	Zaria Well Watered	Fewer Nodals	3	22.60313851	4.2705379	0.0	1.68000825	0.20291757	19753.15853811	0.0	14222.42645506	411.49744649	2693.71095921	0.0	1787.2428187	104.65431248	7165.61709914	6316.14504328	0.03105147	1566.82888807	0.26704203	25.83989101199999	3211.12073474	0.79446097	31.58502268	10.84782366	9.24096493	1.60685873	1.19519701	1.19519692	1.29774952	1.38158049	10.17383336	10.07550056	4.27615838	4.31626773	5.85642238	5.85523605	7.97118258	-57.07347165	4580.4593851	5487.76037736	3344.0137733	2139.50270334	1319.30674692	1053.80718559	800.80950877	551.30366297	311.42696101
2_2_4	Zaria Well Watered	Fewer Nodals	4	15.55347841	4.06743186	0.0	1.59360091	0.20364166	17690.18834736	0.0	13490.92884556	413.0798456	2497.80490331	0.0	1695.32011805	105.04290652	5563.75351794	5004.15143333	0.02165455	1418.53923222	0.23411115	25.454713297000026	2255.85868477	0.58771845	24.29034737	8.98478595	7.41333572	1.57145023	1.08727445	1.08727439	1.26964452	1.30875565	7.08331036	6.90840825	2.99504433	2.99438256	4.05146058	3.99933161	6.01768814	-57.18335844	3806.89750813	4347.99957677	3035.38957346	2211.60083082	1512.57385583	1099.72379961	726.39666797	530.67399927	308.4832497
2_3_0	Zaria Well Watered	Steeper Nodals	0	11.65388327	5.0662204	0.0	1.73243571	0.27595361	18507.11357261	0.0	14666.26100932	544.7280058	2808.87010116	0.0	1843.0167137	140.79066456	4519.15619642	4335.01828615	0.01625236	1195.8541769	0.21968761	26.707410191999998	1699.68586524	0.46734871	21.39906033	7.91167374	5.96446277	1.94721097	1.22578179	1.22578126	1.80466429	1.87552837	5.24296645	5.18375449	2.25984216	2.26183928	2.98187304	2.98239216	5.5251184	-55.1805144	3753.52383345	4113.78980251	3940.70680644	2473.87590925	1644.62666929	1084.36423919	689.09461376	484.45013825	263.80780598
2_3_1	Zaria Well Watered	Steeper Nodals	1	8.2424559	4.21839988	0.0	1.50821088	0.27907237	16359.27461525	0.0	12768.04343891	550.71527582	2461.12139317	0.0	1604.47965874	142.3682636	3449.66020724	3338.06151338	0.01171266	958.38691641	0.30092078	28.959153083999986	1232.27764566	0.36618986	16.44424232	6.33078596	4.586256	1.74452996	1.16015377	1.1601533	1.47476172	1.54621237	3.70815903	3.65023909	1.61256146	1.61346142	2.09531235	2.09563016	3.60371579	-54.25214011	3325.94931004	3762.02588438	3363.27362331	2377.42796102	1375.36914395	857.99886824	601.28157451	443.98540202	210.44996281
2_3_2	Zaria Well Watered	Steeper Nodals	2	11.42723041	4.79104843	0.0	1.61573984	0.28144859	17388.6473603	0.0	13678.35012403	555.28178285	2641.69849561	0.0	1718.87217051	143.57073763	4377.31574225	4196.36959819	0.01591387	1175.9072471	0.21911208	26.901459776000003	1664.56145459	0.45974691	21.05041443	7.68794695	5.84069785	1.84724911	1.19961614	1.19961575	1.74821686	1.81615167	5.14103023	5.09755876	2.21736287	2.21876839	2.92298499	2.92347122	5.09763033	-56.15374039	3548.99057966	4051.24343632	3648.05458861	2279.21168055	1383.80352433	960.93307996	751.01721288	470.4240951	239.36549778
2_3_3	Zaria Well Watered	Steeper Nodals	3	10.4315942	5.13551239	0.0	1.77193977	0.28820432	19990.32453691	0.0	15000.6900466	569.19901548	2943.61057624	0.0	1885.04230597	147.09767884	4088.08677647	4006.39210895	0.01459669	1115.8091291	0.21282248	27.23190401100003	1529.63713719	0.43054591	20.41196668	7.6042972	5.56153369	2.04276351	1.37877107	1.37877062	1.75706067	1.84128574	4.69286507	4.62080286	2.03429178	2.03172609	2.66191963	2.66247709	4.93665704	-53.84001177	3851.75732417	4570.78032295	4379.68648801	2903.14821854	1688.42418947	1043.77287221	694.46981905	486.02851103	246.66105945
2_3_4	Zaria Well Watered	Steeper Nodals	4	10.10597431	5.08728059	0.0	1.75688	0.29096225	19519.50388501	0.0	14873.19877605	574.30565846	2902.83942401	0.0	1869.02128041	148.47125238	3913.96912349	3910.91031596	0.01419258	1095.17287652	0.21111976	27.477256354999987	1488.06642078	0.42154896	19.61116096	7.42643165	5.39156546	2.03486619	1.34451613	1.34451552	1.73530139	1.80768831	4.54654122	4.47567376	1.96967604	1.96864907	2.57859553	2.579024	4.19770203	-55.57892657	3661.07314308	4194.52568277	4313.51771865	2888.04757231	1724.40316749	1051.78340692	746.32501661	515.1928708	349.0437191
2_4_0	Zaria Well Watered	Lower Lateral Branching Density	0	23.78254422	5.94742819	0.0	1.37076801	0.29410939	16894.95261577	0.0	11604.49495871	580.43037613	2742.97398156	0.0	1458.26384444	150.07257585	5851.17431693	6437.91490005	0.03284492	1640.88976307	0.27207607	25.637579482999982	3393.20416058	0.83386853	32.48987604	11.88917871	9.75691214	2.13226657	0.95605373	0.95605354	1.95976756	2.02293129	10.72657938	10.59912777	4.50324815	4.53754144	6.17413306	6.15449581	6.89432588	-55.3752114	4024.71868794	4326.73591156	2858.04870404	2004.88877404	1298.10209246	944.50928318	700.30351813	402.37558036	239.38237279
2_4_1	Zaria Well Watered	Lower Lateral Branching Density	1	24.18929918	5.32007474	0.0	1.19697839	0.28451542	14192.22261794	0.0	10133.24616083	560.8228845	2384.09587433	0.0	1273.38126784	145.08201947	7516.70438166	6488.88019809	0.03339364	1613.53393538	0.27507685	25.750369824000018	3447.99268147	0.84572608	32.27253327	11.72737905	9.82835937	1.89901968	0.83995824	0.83995815	1.8729555	1.90726874	10.88648074	10.81269832	4.57260597	4.61849544	6.26749609	6.26668883	6.67747657	-53.29083965	3515.01323598	3889.32629166	2402.16889966	1553.647077	1060.2485387	756.05572959	528.77345252	347.58420422	121.40723484
2_4_2	Zaria Well Watered	Lower Lateral Branching Density	2	24.28764984	5.55226261	0.0	1.17530978	0.28095271	13730.73947177	0.0	9949.80644235	553.26141003	2370.64825694	0.0	1250.32955296	143.19629014	7369.70089704	6417.86457252	0.0335508	1615.83547655	0.27424235	25.69052797	3464.76611477	0.84935625	31.87960085	11.85755299	9.93122503	1.92632796	0.78744314	0.78744295	1.97959372	2.01606467	10.93055584	10.86477927	4.58270895	4.63788595	6.29226939	6.2915536	6.50469976	-53.4985062	3422.53241001	3561.88880975	2399.89300263	1545.24077417	1035.21364681	758.9392823	510.11460189	333.75685569	133.98827656
2_4_3	Zaria Well Watered	Lower Lateral Branching Density	3	23.69733596	5.54472126	0.0	1.23579249	0.29054479	14771.24366973	0.0	10461.83419447	572.81227911	2475.56619076	0.0	1314.67285794	148.17977465	7505.67336633	6534.74062254	0.0327314	1619.23930377	0.27203165	25.674447447000002	3381.53021596	0.831342	32.47840943	11.67027774	9.67897886	1.99129888	0.88735624	0.88735607	1.91862674	1.97222477	10.66526913	10.58337137	4.49024141	4.52525477	6.13943939	6.13854867	7.04808659	-53.33349616	3475.38866647	3887.58036225	2714.99857488	1668.42460187	1140.55144969	802.64816306	558.11102913	320.44799192	157.38469008
2_4_4	Zaria Well Watered	Lower Lateral Branching Density	4	23.75031193	5.47119239	0.0	1.22706981	0.29317567	14868.52235569	0.0	10387.99077251	577.86804056	2466.65102221	0.0	1305.39341986	149.5114229	7545.20394303	6527.31239233	0.03289245	1617.50507501	0.27322008	25.682932719000004	3397.4076526	0.83477827	32.78318105	11.69235004	9.72559545	1.96675459	0.89200202	0.89200169	1.89201203	1.91916351	10.76585924	10.60264393	4.52994071	4.5295094	6.19699924	6.14577321	7.16471569	-54.50668939	3743.19445262	3975.4658323	2524.02697043	1567.517918	1055.03817929	796.76313055	556.64138572	414.41286712	183.09599902
2_5_0	Zaria Well Watered	More Aerenchyma	0	19.83658567	6.36769329	0.0	2.12656525	0.26180195	22091.50943806	0.0	18002.83894109	515.40629697	3384.21439288	0.0	2262.30346244	133.38305682	6811.62115385	5983.66686366	0.02740711	1573.73227639	0.25485948	25.385872252000002	2841.28506512	0.7144194	29.34111605	10.61823004	8.879415	1.73881504	1.13330224	1.1333018	2.27476355	2.29064778	8.92581653	8.85377336	3.78713125	3.80927616	5.11697304	5.1171735	6.55896636	-48.00242561	5790.28066523	5680.12791789	4002.83440708	2810.51893995	1762.25025755	1021.42391362	632.64132322	321.60800171	59.94135195
2_5_1	Zaria Well Watered	More Aerenchyma	1	20.04500647	6.35778484	0.0	2.1470493	0.27381601	22283.96690093	0.0	18176.25052817	538.98111728	3400.39689057	0.0	2284.09500516	139.51929827	6692.00935765	6102.47765857	0.02773306	1579.88338716	0.25671394	25.47027743200003	2873.93374496	0.72148539	30.59895402	10.69193564	8.9302063	1.76172934	1.24997559	1.24997534	2.26022937	2.33481269	9.01966556	8.95393277	3.83790501	3.8476997	5.17236688	5.1725388	6.94590419	-50.33621781	5683.41585612	5692.74205274	4003.2265609	2779.68949456	1719.78134487	1154.0739446	764.44813781	388.20233439	86.80076696
2_5_2	Zaria Well Watered	More Aerenchyma	2	21.63975863	6.40765807	0.0	2.09659023	0.26870552	21922.80166088	0.0	17749.07970083	528.80662253	3353.24483521	0.0	2230.41513584	136.89211749	7049.37621165	6336.15069942	0.02998346	1610.98548825	0.26447375	25.570902414	3102.15724927	0.77087868	31.56331553	11.00723592	9.27837029	1.72886562	1.15514262	1.15514206	2.29656134	2.33188306	9.73839526	9.66815931	4.12864179	4.14489076	5.5934082	5.59299712	7.04699937	-49.49685127	6052.07235841	5775.88246473	3767.03258002	2507.81873637	1569.04847981	1139.40603054	738.41005957	306.34391803	60.04563744
2_5_3	Zaria Well Watered	More Aerenchyma	3	18.56006951	5.74643491	0.0	1.9161629	0.26322578	19661.79484166	0.0	16221.638129	518.01211022	3044.29924881	0.0	2038.47116701	134.0884836	6584.07691517	5872.23913487	0.02551443	1523.52812522	0.25231466	25.567942949000013	2646.53806322	0.67227127	29.31943252	9.91585546	8.33067655	1.58517891	1.12468772	1.12468732	2.12367164	2.15677876	8.35139323	8.30075106	3.5600808	3.56756836	4.78423847	4.78445136	7.6361723	-49.16934029	5003.31500983	5422.30555619	3529.8810615	2239.56135047	1504.13385886	1040.1967305	611.35179107	252.34587734	54.37348621
2_5_4	Zaria Well Watered	More Aerenchyma	4	19.37923061	6.0339884	0.0	2.01515003	0.2671492	20709.75777869	0.0	17059.63233474	525.69653059	3196.1555735	0.0	2143.77662463	136.09097873	6477.95840624	6024.9657082	0.02663006	1542.65296615	0.25616089	25.637370842999974	2759.95686153	0.69681794	30.67367647	10.23344426	8.58250963	1.65093463	1.13867102	1.13867045	2.18669188	2.24471683	8.72020269	8.65880616	3.7087213	3.72149109	4.99905126	4.99914861	7.81537206	-49.78103761	5306.73339436	5874.6665798	3568.24858012	2264.49898996	1537.09862964	1105.70733921	763.28794453	238.70717889	49.39698541
2_6_0	Zaria Well Watered	Few + Steep N	0	16.73097734	4.88976626	0.0	2.03530814	0.2235607	27626.85854774	0.0	17230.28466876	455.00681233	3475.55718059	0.0	2165.22142939	115.54528949	5671.43476236	5112.71516525	0.02330692	1463.32629055	0.23762315	25.492209523	2425.85097794	0.62450905	25.54563569	9.78864798	7.83405903	1.95458896	1.6848849	1.68488455	1.27779625	1.44995668	7.56339606	7.39570465	3.19992468	3.21438919	4.33039513	4.30656375	5.38507782	-62.98449826	5603.4019354	6155.62638843	4811.89143705	3512.46391731	2456.43982488	1599.5849753	1254.40085011	905.91292615	635.98076086
2_6_1	Zaria Well Watered	Few + Steep N	1	15.84531725	4.69368869	0.0	1.97755223	0.22788294	27424.7890029	0.0	16741.34111911	463.44332709	3413.47732705	0.0	2103.77897084	117.7477198	5466.59364528	5140.04061157	0.02230762	1433.22270474	0.23566964	25.458572352999965	2322.96980083	0.60224298	25.8455384	9.52770188	7.58835437	1.93934752	1.77551156	1.7755115	1.22461889	1.32571352	7.31582015	6.98055172	3.10076361	3.03553594	4.18459909	4.05995898	5.60126767	-63.15934087	5609.18291159	6051.52817876	4799.35454543	3289.56076019	2335.1045083	1768.82333125	1299.11729087	899.29235828	550.73006282
2_6_2	Zaria Well Watered	Few + Steep N	2	17.98193194	4.71449026	0.0	1.92708376	0.21730648	23924.79643885	0.0	16314.09072726	441.72103923	3148.00786592	0.0	2050.08910315	112.23359403	6048.30276519	5370.73905987	0.02525353	1493.76242509	0.24852305	25.709055130999975	2621.71664206	0.66689929	26.48295819	9.89729356	8.07918745	1.8181061	1.40405258	1.40405215	1.29598716	1.33562983	8.3462065	7.92983545	3.52044342	3.42874518	4.78696705	4.61532293	6.0616802	-63.28153311	4608.0118314	5433.48296686	4500.78367396	2834.01695315	1876.07309662	1499.63256144	1242.25920745	839.18464588	572.5627956
2_6_3	Zaria Well Watered	Few + Steep N	3	21.93405932	4.58588638	0.0	1.858486	0.21201351	23075.0565262	0.0	15733.36352336	430.91342418	3039.59123496	0.0	1977.11277045	109.48142835	6920.03954845	6124.38531471	0.03055993	1579.53488818	0.26663007	25.797267930999983	3160.50291874	0.78350615	30.93342324	10.86740267	9.11418057	1.75322209	1.35206928	1.35206913	1.30175744	1.36088848	10.07770559	9.73544844	4.23974931	4.17724139	5.79907469	5.6678032	7.32398708	-62.89482363	4806.76067382	5216.19156198	4175.19244965	2738.70262643	1845.53467956	1354.13040005	1171.82774054	796.50076789	527.73686052
2_6_4	Zaria Well Watered	Few + Steep N	4	19.43571058	5.25431534	0.0	2.25754788	0.22513915	31714.59259935	0.0	19111.69702832	458.5207205	3898.34391511	0.0	2401.64667927	116.39967357	6190.83423542	5615.7795094	0.02720083	1569.05853491	0.2490739	25.568790218000004	2823.51994988	0.71057458	27.89271117	10.71196432	8.65020466	2.06175966	1.82865521	1.82865493	1.28780399	1.47072544	8.79470778	8.57841933	3.70056082	3.71528865	5.04901697	5.00949005	5.60094674	-65.49033587	6735.78035525	6979.36867148	5631.65417437	3554.37348941	2456.0967658	1912.40442674	1529.46601521	1215.1379025	804.53002881
2_7_0	Zaria Well Watered	Few N + Low LRBD	0	21.67469296	4.05855962	0.0	1.13489645	0.22643027	16528.84269659	0.0	9607.67646018	460.30216392	2282.63490653	0.0	1207.33638437	116.97212957	6821.61908154	5738.02553146	0.02995089	1535.24784368	0.26401193	25.929020095999984	3099.33482992	0.77026689	29.04799263	10.58107922	9.02639156	1.55468766	0.99897212	0.99897192	1.06558535	1.09500235	9.93399989	9.64591826	4.13990573	4.13120089	5.71590964	5.6005147	7.31438469	-62.79924573	3922.48207718	4245.89356214	2761.48680928	1640.55912604	1087.7796465	818.59480843	622.86998652	529.41127541	406.25369868
2_7_1	Zaria Well Watered	Few N + Low LRBD	1	21.12075487	3.55189548	0.0	0.96978597	0.22214248	13510.09297459	0.0	8209.90589823	451.17732724	1935.04539369	0.0	1031.68720226	114.69987982	6766.08470312	5769.59356824	0.02944385	1512.1282398	0.26372962	25.98428545999998	3047.05702755	0.75895266	29.33782015	10.26268501	8.86316952	1.39951549	0.90291852	0.90291862	1.04623045	1.05145274	9.78064371	9.43143457	4.07962494	4.02829138	5.62610896	5.46095908	7.76232234	-61.18450786	2809.39975065	3667.05847247	2361.450114	1405.44056261	914.57700776	719.11748291	559.76135103	430.16039612	273.44677629
2_7_2	Zaria Well Watered	Few N + Low LRBD	2	20.91999601	3.9215179	0.0	1.07797682	0.22227529	15026.48611681	0.0	9125.81479456	451.58387339	2137.26589857	0.0	1146.78375971	114.78448259	6640.4588315	5667.59267076	0.02917026	1520.15746497	0.26503883	25.988098342	3017.92091668	0.75264694	28.35134242	10.27702994	8.77860045	1.49842948	0.93630561	0.9363056	1.07595674	1.07411613	9.78590992	9.31407901	4.07171534	3.9866154	5.62889628	5.40756955	6.9310026	-64.15972734	3617.63451031	4011.34684355	2261.96602249	1456.27539531	891.68628838	799.17640479	695.02253959	491.08034437	325.83762315
2_7_3	Zaria Well Watered	Few N + Low LRBD	3	21.27008245	4.0049549	0.0	1.130125	0.2268459	16466.58953404	0.0	9567.28617194	461.30181596	2273.2861144	0.0	1202.2606381	117.20561706	6924.79432823	5770.90461056	0.02933653	1527.5399965	0.26125016	25.970196966	3037.46594327	0.75687694	28.72393557	10.37157774	8.82353998	1.54803776	1.01792896	1.01792913	1.05038325	1.13050562	9.64690245	9.45501271	4.02702515	4.05898112	5.55071773	5.50219453	7.42062457	-64.29137823	3372.33534573	4325.12902755	2746.46652728	1784.10942289	1162.90075309	884.69843375	750.26454857	534.02695739	373.21561068
2_7_4	Zaria Well Watered	Few N + Low LRBD	4	21.10241114	3.8088779	0.0	1.01430161	0.21903013	14168.32302724	0.0	8586.76140307	445.40779412	2034.94460962	0.0	1079.04426168	113.14927442	6790.07679959	5776.05354038	0.02909473	1512.29324533	0.26065257	26.048561053	3012.82682253	0.75154432	28.54707099	10.20976442	8.7392399	1.47052452	0.91709431	0.91709424	1.1021231	1.16939984	9.50748712	9.39817899	3.97824862	4.03003966	5.47093913	5.46284459	7.41135871	-63.63935959	3089.76758864	3972.75442409	2369.73955219	1404.46996225	860.29017387	679.70106837	613.33810994	446.83147312	360.66601439
2_8_0	Zaria Well Watered	Few N + High A	0	16.47184962	4.74199539	0.0	1.90104527	0.21439961	23107.67088044	0.0	16093.65704404	435.15794416	3082.42910343	0.0	2022.38858956	110.64959582	5652.37947514	5072.95557391	0.02296168	1456.60254847	0.23861865	25.507248086000015	2389.34314593	0.61660784	25.05265208	9.06429301	7.66614284	1.39815017	1.27253309	1.27253292	1.33172057	1.40089941	7.5182013	7.28048883	3.17029913	3.15889831	4.3049893	4.23248765	6.05863353	-59.15825152	5065.15969814	6292.98442951	3666.90938966	2486.75454454	1704.58108648	1445.71248851	1111.99865545	618.47344452	397.04087042
2_8_1	Zaria Well Watered	Few N + High A	1	20.98130502	4.78552997	0.0	1.99715323	0.22203776	25717.92045348	0.0	16907.27708948	450.60414244	3311.78800039	0.0	2124.63109986	114.60383755	6690.12002091	6133.85633225	0.02882449	1584.65974688	0.26079766	25.836734173000004	2984.53218677	0.74542157	30.29578804	10.16384229	8.70042252	1.46341977	1.61968297	1.61968311	1.34454734	1.48978461	9.44544178	9.32015689	3.991251	4.01077101	5.43265123	5.43026344	7.98752622	-61.40271874	5418.6394871	6928.66475237	4826.44380856	2657.07479432	1715.6141689	1188.37860137	1024.61719075	892.71630223	570.16362146
2_8_2	Zaria Well Watered	Few N + High A	2	23.47217446	4.39724866	0.0	1.7376671	0.20351604	20761.38209846	0.0	14710.54831747	412.51451112	2806.42154857	0.0	1848.58202098	104.94178723	7394.31123676	6346.64754171	0.03254885	1595.3248017	0.26847202	25.73881239199999	3365.02771219	0.82777028	31.40162259	10.91600453	9.62546564	1.29053889	1.22509941	1.22509933	1.31665054	1.39337717	10.56490871	10.45849437	4.43584712	4.48017203	6.08359577	6.08238935	7.09022277	-56.36150046	4900.75857741	5665.33185934	3622.26950497	2226.36123552	1395.02840283	1062.69088228	866.02591341	585.6082661	317.09261762
2_8_3	Zaria Well Watered	Few N + High A	3	23.0354453	4.4181515	0.0	1.67956504	0.19884313	19693.43229456	0.0	14218.67437345	403.09271644	2702.51227344	0.0	1786.77131822	102.52588646	7196.38128592	6170.34234067	0.0325232	1581.88038238	0.26987645	25.705321814000015	3361.48395422	0.82700322	30.44935408	10.8929546	9.62381793	1.26913667	1.14346555	1.14346545	1.3618832	1.33208562	10.78608641	10.21258724	4.5005172	4.35893367	6.20977786	5.91440539	6.69927435	-54.60803424	4884.10476887	5378.68176381	3346.26441768	1978.29268238	1422.10724669	992.62038021	767.94209785	544.5842846	249.01869201
2_8_4	Zaria Well Watered	Few N + High A	4	23.643848	4.51686103	0.0	1.805983	0.20247723	21232.12160418	0.0	15288.88945302	410.71154829	2883.79707394	0.0	1921.25851149	104.43852502	7450.64507484	6318.31327365	0.03288205	1601.78889957	0.26789616	25.69222654400003	3399.86179758	0.83530924	31.16606354	11.04245304	9.72956042	1.31289262	1.17477827	1.17477819	1.33220971	1.39163521	10.66358019	10.52980456	4.47111164	4.50770114	6.1403142	6.1192422	6.75514832	-57.30451964	5490.34045987	5350.75156826	3419.13636582	2220.66911063	1520.7054734	1162.27972679	970.94325445	614.78447247	380.89127374
2_9_0	Zaria Well Watered	Steep N + Low LRBD	0	19.00296886	5.63554294	0.0	1.1963391	0.28331718	14258.1803092	0.0	10127.83408361	559.41854447	2434.15008158	0.0	1272.70116615	144.57954485	6388.05748799	5504.68494692	0.02735378	1555.81360216	0.25780216	25.484937824	2834.00607765	0.71284404	27.74938291	10.71758335	8.7130464	2.00453696	0.84396306	0.84396275	1.91276016	1.78754793	9.195936	8.41404959	3.86589235	3.61144127	5.27232547	4.86327246	6.04104881	-57.92480606	3018.64419942	3333.30638842	2476.00524055	1854.4112609	1228.2667407	913.75843714	648.41813634	418.55716554	240.90016024
2_9_1	Zaria Well Watered	Steep N + Low LRBD	1	17.18674997	5.59264023	0.0	1.37568844	0.31440627	17094.13251575	0.0	11646.14976296	621.19177126	2701.61918619	0.0	1463.49834152	160.54727508	5978.6341121	5348.1159771	0.02390454	1467.91943712	0.24552991	25.692728249000012	2483.35265641	0.63695385	26.7974561	9.90591595	7.81696617	2.08894978	1.03195384	1.03195394	1.71289951	1.80965079	7.78824626	7.60932012	3.31009937	3.30014071	4.46237055	4.4267191	5.86490506	-63.23519621	3356.40696133	3804.68877159	3143.1303767	2037.54009209	1472.65293849	1119.67824597	834.20084294	600.5950181	417.22732163
2_9_2	Zaria Well Watered	Steep N + Low LRBD	2	21.43655746	6.6852542	0.0	1.63999482	0.32283444	21787.14688202	0.0	13883.68521559	637.68883607	3296.35389069	0.0	1744.67533912	164.84715912	6891.23963346	6099.2637328	0.03008578	1634.177936	0.2611118	25.404800569000002	3114.87558753	0.77363125	29.41618603	11.78108436	9.3156261	2.46545826	1.26660238	1.2666023	1.9638364	2.00521334	9.79540434	9.48151892	4.13133432	4.08598169	5.62664427	5.51858755	5.28189084	-63.62639404	4542.69519759	4666.69550391	3685.01796161	2725.0018618	1911.11516663	1364.07973358	1112.43682065	726.76560965	512.9216668
2_9_3	Zaria Well Watered	Steep N + Low LRBD	3	20.72850445	6.17462082	0.0	1.46876342	0.31174023	18475.02843091	0.0	12434.0935588	615.99545851	2913.67293775	0.0	1562.51427914	159.18960032	6798.67255233	5888.08925893	0.02921358	1585.59276072	0.25943951	25.546636448000015	3025.64485801	0.75431948	28.76271842	11.29919591	9.06068465	2.23851126	1.06117489	1.06117474	1.87390615	1.88635307	9.5243952	9.17641265	4.01401348	3.94946934	5.47032027	5.33018056	5.54305416	-61.77363056	3741.96034408	4330.57274885	3344.60299865	2128.87561714	1460.23463444	1211.66820264	876.57860297	603.95596977	414.24697208
2_9_4	Zaria Well Watered	Steep N + Low LRBD	4	19.45028343	6.06184385	0.0	1.57195076	0.32671444	21120.47868772	0.0	13307.64540055	646.14780276	3137.62339105	0.0	1672.28804108	166.92695687	6656.10564513	5903.68042963	0.0271177	1561.96907108	0.25754641	25.698957751000012	2809.66959787	0.70757702	28.88672163	10.73023504	8.41572809	2.31450696	1.29046073	1.29046028	1.77708152	1.87208651	8.90926056	8.62497189	3.77435588	3.71516908	5.11704379	5.01779149	6.9620122	-63.30486788	4538.24207717	4198.22310993	4041.36072008	2555.87003932	1709.53692604	1361.37564288	959.84718743	721.98955391	499.13565854
2_10_0	Zaria Well Watered	Steep N + High A	0	9.32151488	4.7065966	0.0	1.69384571	0.28341033	18947.73715541	0.0	14339.57008542	559.79485821	2790.73874547	0.0	1801.96352144	144.64951228	3644.79798398	3672.71614906	0.01324213	1045.11213556	0.20688512	27.98607468099999	1390.27025834	0.40038342	18.11642344	6.5432083	5.09112638	1.45208192	1.31664654	1.31664602	1.6013695	1.69440479	4.19366351	4.13175872	1.82699854	1.81880457	2.37550526	2.37586167	4.31508124	-55.40021492	3634.20732491	4296.03282364	4227.6753513	2644.15340622	1546.3101659	996.10102168	703.47865597	474.87571029	324.38927954
2_10_1	Zaria Well Watered	Steep N + High A	1	9.00145643	4.49621268	0.0	1.5729927	0.28100883	17140.02235839	0.0	13316.4661764	554.58183734	2583.47621677	0.0	1673.39649246	143.36503586	3659.03687102	3557.29708506	0.01275507	1018.65228548	0.20451341	28.229833456000023	1340.16819819	0.38954008	17.63593534	6.31673837	4.94594315	1.37079523	1.19887991	1.19887944	1.57605747	1.63877496	4.04961444	3.99231666	1.75597581	1.75830072	2.29196943	2.29234063	4.24556431	-54.06013665	3511.04092721	3943.76364757	3488.1697919	2480.31569209	1476.12898176	904.00704234	598.58849097	465.65581919	222.62792522
2_10_2	Zaria Well Watered	Steep N + High A	2	11.45545639	4.99809099	0.0	1.68101381	0.28252449	18241.29163065	0.0	14230.93923004	557.4847842	2760.27686476	0.0	1788.31256555	144.13087753	4360.83090855	4221.13241228	0.01601624	1185.849729	0.21796337	26.669710118999987	1675.82691565	0.46218504	21.7486575	7.45390429	5.97866481	1.47523948	1.25073008	1.25072968	1.78193648	1.84235821	5.15351347	5.0999184	2.22117687	2.2258531	2.92848274	2.92908764	6.02772404	-54.96246663	3680.06358939	4214.94521869	3800.17530422	2513.14264237	1547.31461682	978.37751513	702.03251649	472.88530841	264.97886488
2_10_3	Zaria Well Watered	Steep N + High A	3	7.31639085	4.2744053	0.0	1.53259888	0.28373213	17378.00378407	0.0	12974.50464408	560.36388333	2543.00495619	0.0	1630.42433895	144.806613	3105.77446265	3027.79947805	0.01043433	879.59128885	0.54712733	29.979541391000026	1099.565102	0.33746753	14.82771406	5.4229842	4.10039058	1.32259362	1.2730086	1.27300812	1.48507786	1.56982646	3.29162838	3.23263758	1.4393437	1.43548898	1.85666069	1.85687382	3.23403644	-53.69220184	3484.65464191	4212.64626148	3876.96838728	2306.13434511	1280.38363723	889.77820434	585.92054876	430.29665606	224.25874475
2_10_4	Zaria Well Watered	Steep N + High A	4	8.17718221	4.36215276	0.0	1.59158326	0.28712873	17575.70437338	0.0	13473.84806201	566.63505052	2603.8775515	0.0	1693.17368349	146.49612366	3416.79983724	3347.04819586	0.01161567	952.14162249	0.32034503	29.020263885000016	1222.0413793	0.36397447	16.35334845	5.91148133	4.55221479	1.35926654	1.2404936	1.24049299	1.48781016	1.57957319	3.67875061	3.6118543	1.6028464	1.60104417	2.07833573	2.07867313	3.88542852	-55.83586123	3260.3307723	3849.06014853	3911.74961504	2630.63024942	1467.88504722	914.17561241	666.0993339	505.7765148	313.28032604
2_11_0	Zaria Well Watered	Low LRBD + High A	0	24.53647126	5.86063183	0.0	1.29694373	0.28315774	15722.48405193	0.0	10979.52154442	558.4512259	2606.99897355	0.0	1379.72736895	144.42239833	7462.59718815	6458.31446117	0.03432985	1643.00954798	0.27546434	25.655584613000016	3544.38498608	0.86658785	32.0863792	11.72881804	10.07113292	1.65768512	0.87500909	0.87500898	1.99244981	1.94990771	11.19737348	10.9386534	4.69374141	4.65862508	6.44764843	6.32563162	6.27662583	-54.40792485	4072.94876301	3939.86915341	2620.37625496	1701.16967472	1216.53355571	917.06555144	640.86071476	369.6553273	192.60724715
2_11_1	Zaria Well Watered	Low LRBD + High A	1	23.77241552	5.45901873	0.0	1.1959573	0.28841693	14241.74520606	0.0	10124.60190388	568.68477235	2404.5573723	0.0	1272.29499847	147.09857057	7486.76146403	6617.19561636	0.03259358	1607.66987047	0.27419312	25.688747670000005	3365.92426134	0.82796448	32.98928627	11.24526527	9.6896549	1.55561037	0.86771976	0.86771973	1.928433	1.9714394	10.69874702	10.62710529	4.50811154	4.54142794	6.1568774	6.1561609	8.45351296	-53.11900309	3260.65205082	4107.76837391	2477.18303741	1595.9565949	1023.45867736	718.44811809	527.25916897	363.98569546	140.66927933
2_11_2	Zaria Well Watered	Low LRBD + High A	2	24.56146258	5.79713815	0.0	1.27001056	0.28664584	15063.44506756	0.0	10751.5137492	564.59662339	2543.82546959	0.0	1351.07506438	146.12301901	7602.85617415	6474.18852059	0.03422184	1639.17764834	0.27555035	25.64907571799999	3533.17880968	0.86416255	32.19754666	11.71399854	10.07301942	1.64097912	0.84242664	0.84242648	1.97571545	1.95431886	11.17402229	10.95375552	4.68467735	4.66995952	6.4331368	6.33867863	6.78966973	-54.95167958	3773.17849598	3876.62762475	2456.25115615	1666.21183255	1176.77908065	903.41244435	596.62028055	383.98821313	181.20981298
2_11_3	Zaria Well Watered	Low LRBD + High A	3	24.52347943	5.58696412	0.0	1.20344719	0.29043661	14699.90529886	0.0	10188.0090276	572.73473474	2455.21654167	0.0	1280.26297263	148.14011335	7551.27611251	6495.34555798	0.03391451	1631.35868853	0.27366496	25.638099070000024	3502.68997344	0.857564	32.4845166	11.58374117	9.99804104	1.58570013	0.89472829	0.89472816	1.96479956	1.9843569	11.04667474	10.95547981	4.63309785	4.67823381	6.3611387	6.35094107	6.4798607	-52.10778583	3594.75666536	4112.12623268	2498.23992241	1694.07232246	1036.57150349	714.26627262	529.40574381	322.18139691	151.20956159
2_11_4	Zaria Well Watered	Low LRBD + High A	4	24.60052169	6.08003798	0.0	1.39878334	0.29966215	17263.94765657	0.0	11841.66401356	590.61847103	2788.79887191	0.0	1488.06738685	152.82697954	7614.01464398	6547.16704387	0.03443712	1658.32997029	0.27624376	25.702058449999978	3554.92798149	0.86886962	32.56266346	11.82517424	10.08338018	1.74179407	0.97582568	0.97582538	2.00283459	2.01453604	11.18452874	10.95949644	4.70148812	4.68216938	6.44121355	6.35735952	6.09788766	-54.22198155	4022.06352022	4446.27051807	3097.3599995	1971.05438452	1363.94203947	979.33744835	668.91521869	437.36866357	224.30118222
2_12_0	Zaria Well Watered	More Nodals	0	18.22822598	5.46408183	0.0	1.20220739	0.28563149	14440.38874941	0.0	10177.5132245	564.03281553	2426.43755574	0.0	1278.94403112	145.77002938	6387.14416792	5477.15057962	0.02647622	1532.7312316	0.25620975	25.471809899000014	2744.01780211	0.6933683	27.04129389	10.04382095	8.46874733	1.57507362	0.87139197	0.87139166	1.83374718	1.67857303	8.94913535	8.05029735	3.76933116	3.45614995	5.128778	4.64907091	6.12283948	-58.34535761	3005.91991874	3383.17633516	2523.96534083	1767.50201019	1291.40906073	939.88911254	688.91396881	437.29448676	250.31017555
2_12_1	Zaria Well Watered	More Nodals	1	17.88597356	6.00347133	0.0	1.49460571	0.31916832	18704.6232972	0.0	12652.86627958	630.72627999	2937.49678563	0.0	1590.00607003	163.00150042	6011.38746759	5464.45241636	0.02496157	1501.62664096	0.24840233	25.644543712	2591.45536212	0.66034999	27.07919038	9.90122765	8.10721269	1.79401496	1.10505324	1.10505333	1.81012132	1.86666073	8.17266874	7.91831348	3.46545259	3.42463924	4.68456938	4.59811341	5.88678085	-63.23556395	3625.02603148	3981.9043878	3461.67581782	2311.21693805	1592.44280858	1284.04544064	972.89731511	661.64084037	439.19327449
2_12_2	Zaria Well Watered	More Nodals	2	21.58836388	5.74982622	0.0	1.33659968	0.2993864	16204.87960443	0.0	11315.23646805	590.77222055	2647.71747036	0.0	1421.91455047	152.76626088	6821.78255946	6046.86702437	0.03059711	1619.98024847	0.26759957	25.49334977000001	3163.73035975	0.78420456	30.39414898	11.01429165	9.3419967	1.67229495	0.93712248	0.93712231	1.83749547	1.78820139	10.15016798	9.58479252	4.27786712	4.10379534	5.83188005	5.55379011	7.10408702	-61.64457349	3311.93665874	3581.72159713	2850.87305481	1989.15431841	1424.74656959	1079.60799983	758.92132727	555.93012161	374.4418479
2_12_3	Zaria Well Watered	More Nodals	3	21.63214911	6.09264112	0.0	1.49589907	0.31199604	19182.93494113	0.0	12663.81547962	616.52990473	2976.55966365	0.0	1591.38198709	159.32401382	6728.37325208	6154.34913169	0.03001701	1626.51675361	0.26273488	25.59559275899999	3106.73029832	0.7718684	30.4835353	10.96351219	9.15377429	1.8097379	1.12407518	1.12407506	1.85839699	1.93481107	9.76321992	9.61477892	4.11599738	4.12981377	5.61327751	5.58663135	6.97331113	-61.40602246	4010.10682081	4429.66831857	3421.70198935	2307.82506374	1527.77313184	1216.63391273	894.55826034	634.18713139	404.53001216
2_12_4	Zaria Well Watered	More Nodals	4	18.82047967	5.52615371	0.0	1.34301172	0.30992327	16589.2693629	0.0	11369.51883213	612.1650592	2638.18350862	0.0	1428.73587351	158.2311802	6207.84764865	5661.38537925	0.0261021	1507.8298294	0.2556426	25.934469472000014	2705.56283016	0.68504571	27.71740668	9.71423755	8.0862399	1.62799765	0.99412601	0.9941256	1.72422166	1.77049586	8.54238397	8.35274225	3.61909333	3.5974604	4.90553785	4.85196675	6.46232944	-63.90935671	3503.43203099	3590.3821858	2840.49683575	1977.55669411	1394.63288092	1083.66581517	886.57053831	622.96606276	421.49813774
2_13_0	Zaria Well Watered	Shallower Nodals	0	21.18836426	4.13791568	0.0	1.18464052	0.23292116	18249.40413694	0.0	10028.79760979	473.93618394	2438.23454463	0.0	1260.25587581	120.39118101	6704.01214481	5684.7372292	0.02940421	1543.66620417	0.26506633	25.997303826999982	3042.06389578	0.75787226	28.74717603	10.11761001	8.83024578	1.28736423	1.15113552	1.15113534	1.08096969	1.10974993	9.83761203	9.42513466	4.09715962	4.03849397	5.66002923	5.47838119	7.36016936	-62.22244597	3970.50805371	4743.799882	2994.37211671	2056.35886149	1298.35247247	905.97935881	738.47912147	561.75819117	403.8139095
2_13_1	Zaria Well Watered	Shallower Nodals	1	21.70524604	3.90251359	0.0	1.11057459	0.23004063	16250.73278869	0.0	9401.77850432	467.34835723	2238.01846593	0.0	1181.46233119	118.81172594	6950.97072514	5861.60668129	0.02984274	1536.16264029	0.26283524	25.962917575000002	3088.87764953	0.7680037	29.25800568	10.16825357	8.9606408	1.20761277	1.04713846	1.04713855	1.05215802	1.14632046	9.77034258	9.6513938	4.09139251	4.14645196	5.6224777	5.62108661	7.55766447	-63.33094814	3537.2694717	4259.711019	2910.35352573	1776.38311375	1023.1320872	765.80563938	573.88654922	499.05537415	405.01524016
2_13_2	Zaria Well Watered	Shallower Nodals	2	21.22704795	3.88405861	0.0	1.07705895	0.22086306	15182.35497147	0.0	9118.04554005	448.73039653	2145.30157633	0.0	1145.80739535	114.05365943	6849.83266303	5783.6343849	0.02952862	1526.70811021	0.26386634	25.87351146700001	3055.72621199	0.7608289	28.90692936	10.08155189	8.90437334	1.17717855	0.95442061	0.95442074	1.05423771	1.07823606	9.84705577	9.44226675	4.1084932	4.04514927	5.66429488	5.48482721	7.84191155	-63.15793362	3360.44166958	4020.03014252	2530.32665619	1608.63597515	1003.06350358	710.91989442	669.67032663	510.92518512	330.44779649
2_13_3	Zaria Well Watered	Shallower Nodals	3	21.11181812	3.86212459	0.0	1.00686355	0.21160798	13346.65542356	0.0	8523.77763029	429.59254523	1983.77828508	0.0	1071.13019747	109.21355489	6655.38625916	5605.7384422	0.02911062	1504.35842295	0.26092293	26.039350774000013	3014.32174966	0.75186778	28.24702133	9.90754249	8.76857215	1.13897034	0.81668455	0.81668484	1.10530588	1.16671058	9.55422795	9.41052829	3.98810527	4.03104426	5.49800079	5.46521327	7.52735568	-63.00728211	3151.36085517	3526.87539861	2211.60976361	1336.54299424	837.41961105	656.84102461	553.06945397	452.28889173	334.01798696
2_13_4	Zaria Well Watered	Shallower Nodals	4	21.47804827	4.09504049	0.0	1.14659638	0.2270238	16817.13751647	0.0	9706.72630288	461.80840528	2312.23596744	0.0	1219.78326825	117.31478447	7021.3606947	5747.63457953	0.02989005	1535.4894284	0.26369092	25.937655093999986	3093.23708463	0.76894719	28.78485057	10.22032975	8.97377336	1.2465564	1.01441791	1.01441785	1.07445078	1.10378427	9.92493821	9.54458237	4.1315332	4.09072623	5.71068656	5.54696089	7.28475997	-65.19989062	3941.51859421	4284.98896261	2735.95713906	1718.50536644	1040.5019658	798.54429855	735.22032203	624.45724222	403.14006478
2_14_0	Zaria Well Watered	Higher Lateral Branching Density	0	15.5864947	4.58401789	0.0	1.8922322	0.21905836	24529.74735533	0.0	16019.04829987	446.00734817	3168.6169598	0.0	2013.01297826	113.22665286	5089.37711463	4978.37734046	0.02170971	1418.21196129	0.23201431	25.431471239000008	2262.81213345	0.58922336	24.4464645	8.92472249	7.48958802	1.43513447	1.56351148	1.56351121	1.24482771	1.39636404	7.03136279	6.88744632	2.97418909	3.00094498	4.02034078	4.00756489	6.02324655	-64.60843743	4736.49480732	5175.1773867	4095.93089607	3238.35898274	2271.30763839	1644.46779202	1217.34539665	820.77833135	612.24114481
2_14_1	Zaria Well Watered	Higher Lateral Branching Density	1	17.04534844	4.73649617	0.0	1.92262074	0.21909112	23891.27397021	0.0	16276.30818977	444.97452815	3147.87647534	0.0	2045.34120946	113.11646149	5849.24953233	5182.84729252	0.02417835	1468.19969598	0.24571316	25.668762485999977	2511.70616243	0.64309026	25.80511181	9.34070293	7.90484554	1.43585739	1.43845269	1.43845261	1.29557508	1.31339968	8.06615041	7.51493945	3.39881233	3.24913379	4.61987815	4.36556463	6.4182734	-65.57035331	4458.80032891	5443.02765222	4324.05348723	2755.46733587	1857.54626623	1556.79338329	1300.71487997	945.19818047	583.36508407
2_14_2	Zaria Well Watered	Higher Lateral Branching Density	2	13.58538995	4.22528092	0.0	1.67321396	0.21294379	20964.95838449	0.0	14164.90815253	432.78882378	2777.32560117	0.0	1780.01485563	109.96235546	5009.93570637	4590.29255059	0.01933364	1334.29337143	0.22838096	25.759790697000014	2017.07566649	0.53603982	22.97005632	8.11097591	6.80677808	1.30419783	1.38384717	1.3838468	1.22488091	1.29561853	6.40805294	6.00348441	2.71990434	2.61729723	3.65690161	3.48498214	5.93051419	-61.08592568	3987.57389093	5120.74542102	3636.68483995	2563.15551646	1828.33403852	1323.9387918	972.40394434	684.96785543	423.1065412
2_14_3	Zaria Well Watered	Higher Lateral Branching Density	3	18.09640046	4.8912407	0.0	2.00228499	0.22060419	25464.44659197	0.0	16950.72096467	448.76767938	3307.92542647	0.0	2130.09041823	113.98451284	6229.10135753	5395.11723735	0.02567747	1500.24127601	0.25095401	25.685677496	2664.27931971	0.67611092	26.33398378	9.60498516	8.12668325	1.47830191	1.46664365	1.4666435	1.28931984	1.3383554	8.58220487	7.96016706	3.60415123	3.44719491	4.9242158	4.6453545	6.37991741	-64.77121414	5197.34862614	5576.91236744	4186.7707564	3067.29705783	2119.8418201	1679.18543655	1381.27307116	951.78880568	636.79314089
2_14_4	Zaria Well Watered	Higher Lateral Branching Density	4	13.33488314	3.87788521	0.0	1.65947801	0.21545053	21211.08298389	0.0	14048.62382192	438.6218532	2741.03160151	0.0	1765.40213568	111.3485244	4976.36800391	4585.25650112	0.01848956	1289.79310181	0.22480492	26.236483553999996	1930.87896571	0.5173847	22.36604832	7.66286686	6.42338664	1.23948022	1.47048831	1.47048802	1.08230326	1.19673116	6.00402886	5.90452562	2.55527273	2.57332137	3.42840446	3.4256171	5.89560068	-63.05643397	3645.07923149	4850.53907636	4455.38553742	2686.58594025	1652.55497103	1255.02077205	966.62572356	719.24135963	474.34853152
2_15_0	Zaria Well Watered	Less Aerenchyma	0	20.9062491	3.81593906	0.0	1.02274657	0.22153436	14317.08922169	0.0	8658.25387905	450.90263684	2043.89290361	0.0	1088.02827117	114.49553455	6583.41244081	5699.56537046	0.02875742	1444.37748899	0.25958863	26.069542486000014	2978.52820892	0.74412154	28.80385945	10.1605057	8.69769928	1.46280642	0.89932594	0.89932576	1.04353867	1.12829494	9.42184332	9.30350346	3.94182349	3.99348313	5.42108486	5.41204358	7.67727072	-66.96426261	2892.35319606	3709.99865004	2493.85206544	1469.0819252	966.83689677	753.6887233	656.3945507	497.93150013	375.28150146
2_15_1	Zaria Well Watered	Less Aerenchyma	1	20.15333936	3.98835045	0.0	1.08917426	0.23053347	15657.92190268	0.0	9220.60995034	469.26122791	2193.46287666	0.0	1158.69601926	119.17287226	6598.5495613	5595.18897071	0.02817199	1500.39193098	0.26068865	26.05339574599998	2917.23017476	0.73085494	28.02655243	10.06236288	8.53125127	1.53111161	0.96431453	0.96431453	1.03953622	1.09050727	9.36902553	8.96117226	3.91208518	3.84539825	5.3878289	5.21072206	7.5855153	-67.93441318	2985.57881422	3831.77647401	2660.42138663	1678.13029531	1199.36192482	912.69696136	779.42137233	577.69861432	456.82026944
2_15_2	Zaria Well Watered	Less Aerenchyma	2	21.02083576	3.93241511	0.0	1.09018445	0.22668735	15347.82636107	0.0	9229.16188158	461.34026942	2169.56851735	0.0	1159.77068664	117.16507792	6540.94045834	5659.02555318	0.02898278	1514.10189782	0.26044668	26.040817889999985	3001.35215083	0.74906096	28.63490952	10.24677595	8.73916013	1.50761582	0.94578028	0.94578034	1.01307264	1.09747939	9.50258326	9.34285213	3.967407	4.01301653	5.46845923	5.44110951	7.41554527	-70.23713577	2920.98102041	3842.36038029	2796.81627017	1648.76256157	1022.27827422	780.72981763	625.49795793	641.33705629	446.68605714
2_15_3	Zaria Well Watered	Less Aerenchyma	3	20.97607305	3.80757376	0.0	1.02580694	0.22144584	14263.30752398	0.0	8684.1619685	450.73633164	2038.39341979	0.0	1091.28397771	114.45107987	6609.2468121	5604.27527751	0.02901777	1510.83597281	0.26142108	26.03676308499999	3004.37895439	0.749716	28.34941915	10.22045198	8.76438424	1.45606774	0.90225236	0.90225248	1.03902864	1.07860962	9.60765257	9.34526498	3.99836986	4.00376557	5.52776598	5.42807511	7.36048358	-64.87433177	2690.48562429	3582.92062362	2539.57688253	1681.51202427	1066.72238157	811.37609313	619.88847786	497.64147829	351.56774603
2_15_4	Zaria Well Watered	Less Aerenchyma	4	21.23443778	4.1981694	0.0	1.19609372	0.23157922	18116.09384972	0.0	10125.75677283	472.3347989	2443.64209015	0.0	1272.44012358	119.82514935	6667.34812205	5709.47699497	0.0293133	1543.83333997	0.26071299	26.00071420900004	3035.3590312	0.75642112	28.91372609	10.45008978	8.80495885	1.64513092	1.11917818	1.11917814	1.0474735	1.13528936	9.60176347	9.42578909	4.01122752	4.04935229	5.52644934	5.49236737	6.85501814	-67.07396743	3215.4137682	4792.11131383	3149.71962742	2025.39679289	1293.29181148	1049.99974059	797.17320846	631.18397972	485.84151202
3_0_0	Zaria Drought	Default	0	9.66430937	4.60194086	0.0	1.55352059	0.26608912	16130.60716969	0.0	13151.62135916	524.27892463	2521.55023684	0.0	1652.68148179	135.62597472	3142.52384275	2957.5751108	0.01496196	197.03507038	0.1869168	25.15932248099999	1584.23133449	0.44461532	18.62753721	9.56896617	7.72516336	1.8438028	1.0618047	1.06180433	1.55829611	1.68141746	4.33926507	4.26578253	1.91005007	1.94280608	2.39952381	2.40366012	2.52984594	-50.42373604	3814.07077045	4046.93408988	3023.15110836	2098.20020794	1390.22244006	842.9233633	519.92884949	306.3748837	73.92239349
3_0_1	Zaria Drought	Default	1	9.59646294	4.48530283	0.0	1.54301667	0.27052818	16145.6829549	0.0	13062.69838606	532.51448064	2501.66010579	0.0	1641.50709143	137.83828966	3170.9647266	3005.14020887	0.01481657	194.9771092	0.18764407	25.177312423999986	1568.38403245	0.44116808	19.11039176	9.48340457	7.65184258	1.83156199	1.11199702	1.11199678	1.54750246	1.68134104	4.30520971	4.24908995	1.91348646	1.9308617	2.38002277	2.38752983	2.95095249	-49.60991554	4054.24525367	4147.54744044	2977.23798936	1996.10230399	1299.42399345	837.88429192	525.55548327	241.75736302	61.65277535
3_0_2	Zaria Drought	Default	2	9.40567368	4.26847386	0.0	1.41623748	0.26649369	14621.63882806	0.0	11989.42526968	524.4593169	2313.5773266	0.0	1506.63561392	135.76159704	3167.85830857	3039.12847819	0.01441854	191.07372657	0.1874822	25.285786206000022	1526.34900641	0.43202427	19.0886073	9.16747497	7.44903688	1.71843809	0.99427912	0.99427858	1.50654993	1.61211193	4.21958543	4.15913054	1.87269472	1.89331279	2.33185341	2.33922483	3.66539236	-49.74168752	3691.23880345	3783.69382292	2652.47744779	1776.18015897	1201.41499536	758.29596397	481.28299181	225.87462988	47.85987613
3_0_3	Zaria Drought	Default	3	9.65394356	4.40533689	0.0	1.49930745	0.26759541	15742.87069673	0.0	12692.66978871	526.88663939	2442.23236087	0.0	1595.00792651	136.3550124	3084.40120347	3000.58996185	0.01468793	192.0109612	0.18972856	25.40888697199999	1553.49874016	0.4379301	19.32207327	9.24459257	7.46096097	1.78363159	1.0780154	1.078015	1.52729601	1.61900463	4.33158224	4.27262529	1.92540198	1.93922424	2.39780655	2.40503378	2.9957803	-48.88002526	3951.82521462	4221.36086073	2920.47384352	1861.91804834	1233.48244491	806.42953969	457.67091051	223.31535964	60.5232832
3_0_4	Zaria Drought	Default	4	9.10766597	4.41763289	0.0	1.50617358	0.26850513	15682.66248029	0.0	12750.7963304	528.34723928	2444.083716	0.0	1602.31232316	136.78236628	3073.92036088	2945.68732739	0.01404802	188.074785	0.18646151	25.348186402999982	1487.73059419	0.42362366	18.41014543	9.04629075	7.2668095	1.77948126	1.05992046	1.05991986	1.53235804	1.65491915	4.08601052	4.02019372	1.82384769	1.83467885	2.25668827	2.26375407	2.73316926	-49.38416719	3861.17294946	4270.2872469	2766.25615484	1877.45243179	1310.58464137	827.71843333	505.39795865	209.27923253	54.51343143
3_1_0	Zaria Drought	Cheap Deep Steep	0	11.86440902	3.65362914	0.0	1.13961247	0.23517743	16631.42315602	0.0	9647.60411347	479.03541109	2257.6282829	0.0	1212.35368831	121.62130128	3365.71921253	3183.08356936	0.01784346	212.20500095	0.20129606	25.902119870000007	1879.28071107	0.50879694	17.41563131	8.99659865	7.78911497	1.20748368	1.06217473	1.06217456	0.77840835	0.99617996	5.33435445	5.18285257	2.28569819	2.33962706	2.99483468	2.99603596	2.36524457	-73.61718363	2723.62888644	3794.91007373	3010.87924783	1767.19639943	1267.27778966	971.04742635	914.05956746	769.2657551	567.42856262
3_1_2	Zaria Drought	Cheap Deep Steep	2	10.72995972	3.81277109	0.0	1.19878398	0.24478104	18756.31654426	0.0	10148.53169553	498.84139194	2455.57875578	0.0	1275.30210478	126.6374938	3302.55886278	3022.02702624	0.01640373	204.15386452	0.19524748	25.787680362000017	1731.37068791	0.47662231	16.61433451	8.77859505	7.49771582	1.28087923	1.24040382	1.24040366	0.8005148	1.04674686	4.93674076	4.66819347	2.12296772	2.12217103	2.76154923	2.69338753	2.18961884	-74.91680656	3103.18929654	4034.20531175	3516.08821624	2126.60799821	1338.48278901	1127.78722959	972.47905742	787.74628684	667.64085928
3_1_3	Zaria Drought	Cheap Deep Steep	3	10.58405854	3.42846189	0.0	1.02396409	0.23406092	15072.52546331	0.0	8668.56102106	476.94675609	2071.2441031	0.0	1089.32350484	121.06277383	3116.05147535	2948.48410867	0.01593899	201.73130723	0.19284524	25.813328712	1683.81820213	0.46627829	16.85504564	8.57218456	7.42390168	1.14828288	0.99490178	0.9949019	0.76119193	0.94085039	4.75721169	4.6209014	2.0476911	2.10038318	2.65782875	2.66012003	2.67699839	-71.28834136	2825.21769135	3465.5570934	2673.58859806	1586.72104098	1134.97775708	851.61072738	746.36189321	743.61341891	458.4937501
3_1_4	Zaria Drought	Cheap Deep Steep	4	12.26680956	3.91739174	0.0	1.21629437	0.23896793	18414.33974996	0.0	10296.76922147	487.46498157	2450.08711253	0.0	1293.93018168	123.6720327	3343.46183364	3337.40600487	0.01834949	214.03874623	0.20442079	25.865035491999976	1930.5223408	0.51994345	19.00328315	9.19430447	7.90921006	1.28509441	1.14479319	1.14479321	0.80379523	1.05025664	5.58178559	5.34658832	2.39267402	2.40901826	3.13839737	3.09507348	2.81933298	-74.76204138	3121.00079359	4118.33214618	3225.75921881	2044.8066103	1308.69240835	1073.63566822	991.77807801	924.79410047	696.83227532
3_2_0	Zaria Drought	Fewer Nodals	0	7.67574644	3.19351185	0.0	1.31933582	0.20495406	15264.45503558	0.0	11169.08605482	415.66727359	2111.92080908	0.0	1403.54874788	105.71463822	2644.21801589	2453.01496051	0.01206098	175.98638844	0.17427332	25.31903207299998	1283.96768515	0.37929944	14.70096248	7.92445692	6.53454596	1.38991096	1.06142816	1.061428	0.90422105	1.05613817	3.44638078	3.36526624	1.52115641	1.55376918	1.89514826	1.89896247	1.90704262	-58.47030408	3015.99145494	4109.92865452	2625.24446267	1775.67309889	1231.73420328	974.80324538	703.53854389	418.36158744	265.25200391
3_2_1	Zaria Drought	Fewer Nodals	1	8.85441576	3.61139169	0.0	1.54427889	0.21861624	19664.51979994	0.0	13073.38394561	443.49989443	2566.82393882	0.0	1642.84987844	112.8111256	2993.14262151	2683.97357934	0.01374427	188.97076245	0.18139415	25.482859844000004	1458.59893348	0.4172867	16.26253424	8.63911942	7.03000687	1.60911255	1.39349538	1.39349552	0.94648857	1.08249445	3.9739286	3.86128981	1.74571145	1.77995662	2.19838563	2.20475049	1.70479524	-60.8901807	3747.66409074	5309.5331931	3557.93540827	2219.41752616	1433.82548072	1152.87603902	907.22586004	617.52584893	397.82148568
3_2_2	Zaria Drought	Fewer Nodals	2	10.50183448	3.46060736	0.0	1.45691721	0.20624443	17118.1484954	0.0	12333.80719548	418.13587933	2331.93311584	0.0	1549.91192304	106.36627625	3210.18752216	2964.29773994	0.01619416	207.26231193	0.1891248	25.37270581200001	1713.21078516	0.47267201	17.75075638	9.37125494	7.88863743	1.4826175	1.15112068	1.15112061	0.93604336	1.08951661	4.71387764	4.61147741	2.04070406	2.09644066	2.6223559	2.62948435	2.41611239	-58.6769578	3647.63785963	4512.86388972	2884.28538536	1982.4301917	1305.36822333	1041.49184945	819.72715326	491.31835083	296.59000818
3_2_3	Zaria Drought	Fewer Nodals	3	8.27470071	3.04515495	0.0	1.23221591	0.20103766	14448.69141973	0.0	10431.55598294	407.67368261	1997.36622844	0.0	1310.86798566	103.67853622	3055.8980428	2594.87268754	0.0127979	181.15044043	0.17829793	25.443555763999992	1359.97275326	0.3958327	15.63581292	8.09637656	6.75484341	1.34153316	1.06334091	1.06334083	0.897862	1.03151573	3.71300504	3.63306087	1.63120568	1.66922474	2.04816474	2.05447948	2.61955087	-56.7619713	2870.17878832	4053.56374661	2703.02513842	1621.82814367	1054.35524213	848.2231968	598.49813258	392.37831442	188.3039897
3_2_4	Zaria Drought	Fewer Nodals	4	7.2713586	2.76600694	0.0	1.09868261	0.19330857	12049.27270546	0.0	9301.10469517	391.76188218	1741.36360369	0.0	1168.81128722	99.64471923	2367.3673866	2335.63424785	0.01147421	171.45427706	0.22295127	25.432603175000025	1223.20945003	0.3660828	14.61380832	7.61309504	6.3873752	1.22571984	0.89113007	0.89113001	0.86225066	0.98162255	3.26304777	3.20454801	1.43496289	1.47747305	1.78901948	1.79402367	2.61762471	-54.5071381	2501.71080562	3090.53856888	2199.65936023	1535.82758201	1037.88270545	742.5129777	453.44235928	315.94464245	138.3451117
3_3_0	Zaria Drought	Steeper Nodals	0	5.93648463	4.01872705	0.0	1.45532719	0.27500372	15847.85148826	0.0	12320.34657744	542.80084671	2379.71929253	0.0	1548.2204119	140.298191	2252.26723692	2234.27457803	0.00951002	149.25707582	0.62058477	27.409802420000002	1015.41634512	0.3208819	14.01758952	7.23882351	5.49183054	1.74699297	1.16703926	1.16703874	1.33324992	1.45552464	2.66189792	2.5995789	1.21395913	1.21890172	1.44716369	1.45249844	1.78037629	-54.70757324	3119.53527215	3495.64438001	3488.3118653	2137.19522329	1435.78756374	930.4173196	610.86479143	388.22623539	190.98948501
3_3_1	Zaria Drought	Steeper Nodals	1	3.85569713	3.5312042	0.0	1.31948732	0.27878217	14553.16444387	0.0	11170.36857237	550.13783035	2169.07750683	0.0	1403.70991379	142.2191178	1730.51860136	1693.54302281	0.00654213	117.01966911	1.20565663	29.995648686000006	704.26498043	0.25319764	10.6428595	5.82741752	4.20931594	1.61810158	1.12518854	1.12518807	1.15729394	1.25855968	1.72787032	1.66786846	0.80886408	0.81351182	0.91756625	0.92153683	0.79391113	-53.61423853	2848.28152299	3331.77978412	3122.16669249	2161.59823001	1209.66067581	785.38163995	527.44434284	372.29630024	156.97097531
3_3_2	Zaria Drought	Steeper Nodals	2	5.80745779	3.80368968	0.0	1.35237996	0.28010737	14849.47213403	0.0	11448.82741132	552.5872031	2229.59902812	0.0	1438.7020835	142.87844491	2164.41454922	2157.22590224	0.00923951	145.97213357	0.67554377	27.719079383000015	986.72562501	0.31464085	13.72808794	7.01508962	5.3561358	1.65895382	1.14565905	1.14565866	1.30554957	1.41369677	2.60405422	2.55722879	1.18823419	1.19351211	1.41461968	1.41982796	1.75155219	-55.8693444	2866.52882315	3365.06792632	3203.21442308	2038.5862446	1251.43993455	838.23279374	649.34015021	391.6496136	198.59439933
3_3_3	Zaria Drought	Steeper Nodals	3	5.19071756	4.13609394	0.0	1.54546831	0.28788809	17796.16015791	0.0	13083.45322193	568.57261776	2572.32934867	0.0	1644.11522102	146.93548604	2027.78356747	2068.47984879	0.00839817	138.04445145	0.83942208	28.23232000600001	899.17098058	0.29559523	13.41513842	6.96817434	5.11220324	1.8559711	1.33415661	1.33415616	1.2974251	1.42588284	2.32696099	2.25236317	1.07401005	1.07569753	1.25516217	1.26010942	1.46523024	-53.08657427	3324.15144716	4068.97140737	4013.37816431	2657.64821262	1490.27309369	910.35188311	614.16421014	406.07788721	205.8497621
3_3_4	Zaria Drought	Steeper Nodals	4	4.98989286	4.14842724	0.0	1.54424833	0.29063036	17429.96547772	0.0	13073.1252791	573.64674204	2549.9435607	0.0	1642.81737345	148.3008535	1915.48317946	2008.13241963	0.00816709	135.68538356	0.88469937	28.499554087000014	875.02866175	0.29034359	12.70519393	6.82484485	4.96483089	1.86001396	1.30259626	1.30259565	1.30515344	1.42216451	2.23696461	2.16369452	1.03221718	1.03548722	1.20522801	1.20994749	1.10443914	-55.57371946	3088.19044566	3705.73310493	3968.5859423	2680.60670453	1530.60122642	958.409858	678.8236123	451.4237394	297.99301942
3_4_0	Zaria Drought	Lower Lateral Branching Density	0	12.99054097	4.70012171	0.0	1.13483651	0.28996675	13632.22978811	0.0	9607.17237443	572.06880858	2263.10489952	0.0	1207.27288613	147.92979572	3602.38493829	3373.28709843	0.01948382	222.68970922	0.20537962	25.42152781	2049.20700352	0.54576073	19.17505456	10.53037553	8.68324829	1.84712724	0.8508402	0.85084001	1.38289844	1.56015927	5.85659004	5.73300999	2.5161617	2.56446726	3.28291354	3.27127116	2.21918745	-58.22502242	3056.38133824	3375.52516397	2332.46502116	1623.49811133	1067.7293363	811.01942747	668.2426491	410.7096233	211.38686324
3_4_1	Zaria Drought	Lower Lateral Branching Density	1	10.74677729	4.35923056	0.0	1.09475583	0.2970799	13143.97533137	0.0	9267.86180221	585.87031175	2164.70126772	0.0	1164.63386209	151.54478243	3435.15699704	3263.1177471	0.01614375	202.52773281	0.1942527	25.431325925000028	1704.55464385	0.47078905	18.53877565	9.58040268	7.80051665	1.77988603	0.85772266	0.85772257	1.29951398	1.47361263	4.82369176	4.73338222	2.10156396	2.14482247	2.68412555	2.69122447	3.09998725	-57.29041736	2877.46907033	3447.26980889	2259.3265798	1481.85163514	1054.61000237	818.30579661	561.82676432	391.4284464	191.59025506
3_4_2	Zaria Drought	Lower Lateral Branching Density	2	12.02694055	4.57643217	0.0	1.08189454	0.29305326	12706.47993139	0.0	9158.98214316	577.32077491	2162.68514791	0.0	1150.95164061	149.41310735	3364.95384453	3185.53814357	0.01836029	217.11100419	0.20075268	25.43113469999999	1934.07757099	0.52071681	18.91777867	10.31490866	8.50416836	1.8107403	0.80025416	0.80025397	1.35337479	1.43343006	5.46731276	5.29512025	2.36032829	2.38277389	3.05477733	3.013731	1.49100715	-57.89978054	2804.74954615	3118.43872738	2198.29716286	1421.81031306	1065.61781836	845.72231808	595.29235016	402.25442079	177.84130212
3_4_3	Zaria Drought	Lower Lateral Branching Density	3	13.17657457	4.69471145	0.0	1.18463234	0.30052508	14299.6466626	0.0	10028.72832012	592.64834621	2332.75667281	0.0	1260.24716861	153.30639992	3714.93071859	3609.66433431	0.01986526	224.70469121	0.20668275	25.468665715999983	2088.42521194	0.55429181	20.11784951	10.6354019	8.74173394	1.89366796	0.91349502	0.91349485	1.34644858	1.52050171	5.91634504	5.79171503	2.55859993	2.60308994	3.31874167	3.3263668	1.30819405	-57.22383074	3048.1118	3604.52356457	2581.44847926	1659.34187306	1204.40029851	851.46650606	637.65346022	402.56517489	214.64633543
3_4_4	Zaria Drought	Lower Lateral Branching Density	4	11.23372994	4.63908002	0.0	1.14797622	0.30388646	13969.64314782	0.0	9718.40903473	599.17774088	2284.55343541	0.0	1221.25129712	155.01580275	3502.87148103	3217.3655267	0.01724065	210.61844892	0.196705	25.39576951700001	1818.74012103	0.49562764	18.55284226	9.98965171	8.11667602	1.8729757	0.9046196	0.90461927	1.34976684	1.52091257	5.11949551	4.92713645	2.22703583	2.23080007	2.85517571	2.81201765	2.05553946	-58.19570438	3205.9909606	3508.76520309	2405.46728472	1517.33853273	1055.61660447	883.34254723	625.73185103	425.94772865	242.56177741
3_5_0	Zaria Drought	More Aerenchyma	0	10.04610855	4.68470905	0.0	1.52471504	0.2609872	15851.15902795	0.0	12907.76248946	513.80545673	2510.85069476	0.0	1622.03727245	132.9666807	3154.45839477	3035.57135253	0.01542352	199.50615142	0.18947664	25.167313399999998	1631.46010907	0.45488892	18.90769189	9.30319416	7.87965115	1.42354301	0.99575023	0.99574979	1.5819911	1.71403295	4.50715882	4.43801029	1.98968576	2.01723032	2.49576465	2.50350175	3.1045891	-48.57516882	3976.0486748	4060.61606177	2822.23270256	2106.54838716	1368.07843261	769.85041902	463.21682393	222.14360724	57.16785255
3_5_1	Zaria Drought	More Aerenchyma	1	8.90739842	4.5724667	0.0	1.56337751	0.27197858	16338.2434345	0.0	13235.06693108	535.37208461	2535.47564467	0.0	1663.16756162	138.58041955	2836.80586116	2850.77272848	0.0138798	188.32194352	0.18395505	25.180717473000016	1471.41076459	0.42007364	18.09360567	8.7467052	7.33373788	1.41296731	1.11457538	1.11457512	1.56753528	1.68324658	3.99528994	3.93610433	1.77876	1.79851067	2.20240521	2.20980163	3.09891545	-49.71595279	4033.30643388	4155.38055107	2951.67925434	2163.85210545	1333.81785271	850.09785613	527.3328208	248.18958272	67.22985977
3_5_2	Zaria Drought	More Aerenchyma	2	9.68697954	4.3534655	0.0	1.40538643	0.26468206	14562.67603382	0.0	11897.56372259	520.85064914	2313.73671735	0.0	1495.09195146	134.83008173	3161.4245197	3035.31930734	0.01487483	194.80149627	0.1885816	25.277633318000007	1573.97024937	0.44238324	19.05746465	8.9197348	7.60350832	1.31622648	0.98392151	0.98392096	1.55098709	1.63569765	4.34604478	4.29011077	1.92161974	1.94717669	2.40448372	2.41195773	3.38204788	-49.05882712	3811.2417813	3776.83003256	2588.30840869	1754.88175483	1202.41705237	745.7080041	455.06483092	185.45164686	41.38880216
3_5_3	Zaria Drought	More Aerenchyma	3	10.89538866	4.54319648	0.0	1.59152558	0.26736364	16555.09699922	0.0	13473.35977047	526.27288303	2556.0422757	0.0	1693.11232296	136.21824247	3169.42737383	3198.36287811	0.01644841	203.71879343	0.19630129	25.42566366500001	1735.42011991	0.47750317	20.47182005	9.38938739	7.99536381	1.39402358	1.09698789	1.0969875	1.54368561	1.6396537	4.88966166	4.82819886	2.15416358	2.17603775	2.71927127	2.72687288	3.47008746	-49.71058828	3968.07259965	4525.53319169	3051.51183544	1949.32496073	1320.50056032	905.58740049	516.1798005	244.29613251	67.11358597
3_5_4	Zaria Drought	More Aerenchyma	4	8.65800147	4.28515156	0.0	1.41438971	0.26596016	14748.92169841	0.0	11973.78268579	523.40586228	2325.54768516	0.0	1504.66990885	135.48859625	2969.9395576	2873.70644676	0.01337873	182.92232609	0.18405321	25.349083803999974	1418.23510357	0.40850642	17.82482395	8.35535182	7.03867119	1.31668063	1.01887897	1.0188784	1.51772028	1.63193805	3.88401165	3.8371813	1.7317153	1.74844761	2.14078181	2.14763661	3.29553625	-48.68508255	3628.24766253	4118.19238111	2602.49206114	1767.7476153	1190.30003294	744.09660438	480.00733906	178.04911991	39.78888204
3_6_0	Zaria Drought	Few + Steep N	0	7.97672022	3.60578558	0.0	1.53409397	0.21630651	20256.98881685	0.0	12987.16158986	440.07725122	2603.37712147	0.0	1632.01485767	111.75978525	2616.38812226	2419.45138873	0.01267799	181.65633146	0.17601997	25.276960208000006	1348.58791325	0.39335618	15.26005997	8.40516526	6.7844706	1.62069467	1.42855718	1.42855682	0.92295947	1.06208164	3.63898987	3.4632787	1.59729009	1.60767235	2.00474973	1.97036395	1.48005626	-60.78228518	3632.93448633	4566.37528896	3746.74562623	2856.94627202	1889.48563679	1217.19064865	905.67708904	578.97660681	431.75443471
3_6_1	Zaria Drought	Few + Steep N	1	8.05763408	3.97407742	0.0	1.74739456	0.22748574	24480.80554643	0.0	14792.89794446	462.64713273	3031.20796655	0.0	1858.9303803	117.54290702	2455.91270297	2524.21079599	0.01297303	183.3074593	0.17804659	25.275355142999977	1378.73429217	0.39991387	16.06360301	8.65387313	6.85940808	1.79446505	1.70248313	1.70248307	0.94767793	1.07429837	3.78773111	3.45897495	1.66886219	1.61088452	2.08928392	1.97610853	1.22891719	-63.13262487	4594.75849848	5324.97246933	4478.81169367	3038.16577647	2169.70642704	1667.92343821	1190.48371181	829.75255014	482.85825548
3_6_2	Zaria Drought	Few + Steep N	2	8.83829785	3.66825651	0.0	1.52621729	0.21613256	18784.52267659	0.0	12920.48013332	439.35151569	2510.15318299	0.0	1623.63541871	111.62637623	2675.52919646	2579.28092	0.01393417	188.41928934	0.18454362	25.494847733999965	1476.81865094	0.42125001	16.41609691	8.65819641	7.05784562	1.6003508	1.28271675	1.28271632	0.93196831	1.07322273	4.19974902	3.82136385	1.83517665	1.7557399	2.32795331	2.17644607	2.55406417	-63.6750407	3060.81214808	4289.36890714	3704.90124956	2301.43794953	1552.43207645	1308.17302012	1056.43621794	672.60717384	412.4700364
3_6_3	Zaria Drought	Few + Steep N	3	8.07775588	3.39404944	0.0	1.42625978	0.21139732	17153.61828795	0.0	12074.27100518	429.70383292	2313.34167064	0.0	1517.29764349	109.16665518	2687.46312891	2450.30009147	0.01282289	180.51756814	0.17943281	25.422506060000007	1361.95782222	0.39626451	15.27245398	8.25211192	6.75547891	1.49663301	1.1988683	1.19886816	0.8950517	1.0162205	3.81814122	3.51680694	1.67511547	1.6226644	2.10770862	1.99505108	2.32150174	-63.0281938	2984.73750623	3954.04468507	3210.29861343	2160.11195605	1471.6494088	1128.9690969	938.52254084	577.85462	381.78021635
3_6_4	Zaria Drought	Few + Steep N	4	7.73554686	3.5747251	0.0	1.54329335	0.21572097	20652.75769957	0.0	13065.04069211	439.19070719	2628.19897856	0.0	1641.80143429	111.49107093	2747.50076358	2402.35571129	0.01226638	178.69555016	0.17387937	25.243823035000013	1306.0683557	0.38410697	14.9929518	8.26917902	6.64782198	1.62135704	1.47708391	1.47708363	0.90804269	1.04215443	3.49755456	3.36150853	1.53050926	1.56214264	1.92382141	1.90982599	1.68435269	-61.58886039	3610.42773553	4758.36715784	4115.65680584	2618.46179445	1719.665003	1368.54720744	952.39476021	651.8602076	427.42319309
3_7_0	Zaria Drought	Few N + Low LRBD	0	13.75157873	4.15599682	0.0	1.30876417	0.24246027	20177.07381633	0.0	11079.58975118	493.30110199	2643.35536765	0.0	1392.30231068	125.33812775	4006.38949406	3455.34578151	0.02032202	222.93149053	0.21337702	25.78732262499999	2131.89557165	0.56374784	19.2764868	10.04890328	8.35119952	1.69770376	1.18463224	1.18463204	0.82878108	1.05396089	6.30669761	6.01029586	2.67933505	2.69052451	3.55964427	3.48608934	2.90927745	-70.8556601	4199.05448213	4770.69347543	3376.55888819	2046.87339067	1364.69498749	1110.65973469	944.77307648	814.96459204	691.99035121
3_7_1	Zaria Drought	Few N + Low LRBD	1	11.17997196	3.48988924	0.0	1.08375769	0.23660536	15752.35224117	0.0	9174.7549643	480.92706332	2153.07569184	0.0	1152.93371177	122.24532643	3451.0177271	3098.34239517	0.01726509	208.54595692	0.19951934	25.766968493000004	1819.49279697	0.49579137	17.14852079	9.26426611	7.76922509	1.49504102	1.02647522	1.02647531	0.78978333	0.91600435	5.30093686	4.90024569	2.26528029	2.20609159	2.96956672	2.80597746	2.04451165	-69.39839428	2991.39340487	3871.16661837	2707.64112202	1603.91700482	1063.1304879	909.70068202	839.78823379	677.9603369	436.63965693
3_7_2	Zaria Drought	Few N + Low LRBD	2	14.06998585	4.12537096	0.0	1.31728348	0.23705723	19250.65510706	0.0	11151.71159103	481.88653749	2576.48867701	0.0	1401.36540837	122.48442393	4010.2268965	3648.60052897	0.02107217	223.28623691	0.22031326	25.869057829	2206.00648723	0.57986907	19.61638673	9.97549238	8.31891525	1.65657713	1.10894888	1.10894885	0.83416069	1.01826394	6.71809632	6.1513537	2.83777537	2.7381577	3.80117695	3.5691852	2.78239724	-72.63960291	4200.22153669	4670.91921387	2857.30368628	1857.13553119	1106.07790275	1007.86295262	1057.50600065	950.99173977	584.57042654
3_7_3	Zaria Drought	Few N + Low LRBD	3	13.5183141	4.35903568	0.0	1.38834593	0.24349107	21796.36522249	0.0	11753.30413903	495.50843209	2818.78027469	0.0	1476.96375754	125.88588329	2998.99997089	3457.89246568	0.02025721	222.5589912	0.21321047	25.836837186999993	2125.2066032	0.5622928	18.69548361	10.03113903	8.27159678	1.75954225	1.24770988	1.24771004	0.84373493	1.06977666	6.28793344	5.89826854	2.66406544	2.64303546	3.55085024	3.4247521	1.52923925	-71.50436856	4138.62973393	5138.14119369	3528.40782598	2369.07987292	1475.65571947	1249.72371723	1209.56110174	965.10013873	670.14494452
3_7_4	Zaria Drought	Few N + Low LRBD	4	12.66823792	3.88233568	0.0	1.1832481	0.23366942	17029.16606608	0.0	10017.00979029	475.47544639	2337.96107942	0.0	1258.77457472	120.78155242	3537.22147111	3260.11266184	0.01905721	217.65749641	0.20728374	25.88846661099999	2003.08100009	0.53572702	17.73640773	9.61519171	8.02431174	1.59087996	1.04697922	1.04697914	0.82968204	1.02624096	5.80972601	5.53145747	2.46974791	2.48857299	3.27241739	3.20665695	1.76123241	-72.21315907	3345.4633369	4275.3471614	2739.04407676	1683.23259763	1045.67518764	869.13321764	981.34732437	743.72681233	618.40187408
3_8_0	Zaria Drought	Few N + High A	0	7.44843392	2.97229099	0.0	1.17184473	0.20054251	13221.86024159	0.0	9920.47237697	406.6437989	1878.92970117	0.0	1246.64332558	103.41897793	2514.42362536	2319.72205231	0.01182607	174.2061548	0.17306132	25.270350778	1259.66061156	0.37401196	14.30052177	7.45525975	6.48288016	0.9723796	0.94784829	0.94784812	0.88609462	1.01606915	3.40882175	3.2676166	1.49045722	1.50565057	1.87255447	1.83261641	2.38158009	-56.81581858	2633.54959845	3883.16713265	2185.10725022	1443.58426052	1036.52585522	855.06098667	574.50962581	295.16432861	213.75219568
3_8_1	Zaria Drought	Few N + High A	1	9.143794	3.53389988	0.0	1.5549022	0.2176859	20153.87577784	0.0	13163.31761514	441.6947842	2592.14204743	0.0	1654.15127666	112.33831867	2866.91167317	2742.51331444	0.01404997	190.3423784	0.18366921	25.538832477	1489.62670614	0.42403612	16.50542016	8.27117502	7.07612983	1.19504519	1.47169333	1.47169347	0.9416835	1.13654799	4.10566472	3.99969461	1.80600853	1.8340186	2.27505648	2.28013319	2.05202494	-60.23193529	3704.70666097	5537.0091964	4041.28796829	2172.12513303	1441.75186834	1018.86369142	846.32739901	662.04867159	403.44859492
3_8_2	Zaria Drought	Few N + High A	2	11.28705731	3.36084487	0.0	1.40605832	0.20405395	16533.97583818	0.0	11903.25170506	413.64074137	2257.97904828	0.0	1495.80672442	105.22470599	3217.80862447	3122.78551361	0.01712297	211.60917109	0.19423546	25.470670590999987	1807.95830646	0.49328229	18.59196991	9.17545311	8.08033002	1.09512308	1.13078896	1.13078887	0.93149488	1.07658435	5.06704718	4.9683211	2.1877725	2.24486137	2.82714975	2.83439412	3.29463406	-58.4274602	3463.11443496	4473.76523762	2975.68241898	1863.61384796	1181.94106103	928.18287167	764.50352172	489.83577275	282.49715226
3_8_3	Zaria Drought	Few N + High A	3	8.71455353	3.02380724	0.0	1.23231232	0.19898798	14221.84752293	0.0	10432.37216128	403.4722379	1979.6973619	0.0	1310.97054966	102.61089406	2780.82363985	2589.66901167	0.01370563	189.64603136	0.18007771	25.300960128	1455.31256326	0.41657182	15.65756756	8.14035254	7.14372869	0.99662385	1.02258997	1.02258988	0.8893247	0.99010292	3.9854823	3.82594855	1.7337969	1.74802817	2.20254819	2.15709859	2.46237961	-55.77458863	3072.42476772	3982.0731072	2431.80569059	1540.0442645	1160.84647012	806.68482326	578.08341388	367.19615538	179.38625782
3_8_4	Zaria Drought	Few N + High A	4	9.65162354	3.46202354	0.0	1.43289081	0.20642211	16362.64548335	0.0	12130.40723685	418.93390324	2276.59022524	0.0	1524.35193041	106.50909065	3037.0947708	2877.27395971	0.01480056	197.08509756	0.18489254	25.346861085000015	1568.42084716	0.44117609	17.45440327	8.59446982	7.46377679	1.13069302	1.09385811	1.09385803	0.9398243	1.17034586	4.33342512	4.23294802	1.89153011	1.93399494	2.40310736	2.40856424	3.50154715	-59.08012739	3565.0524861	4085.95443193	2773.63218433	1804.28954784	1354.77874643	1082.37414068	797.69348882	469.95307429	300.95367469
3_9_0	Zaria Drought	Steep N + Low LRBD	0	7.89618604	4.03407926	0.0	0.9204403	0.28526502	11271.40339153	0.0	7792.16083001	563.38096639	1919.72392915	0.0	979.19180877	145.59063497	2012.40346766	2427.06845414	0.01323715	182.13556756	0.18311709	25.181129376999998	1403.76870947	0.40535957	15.07574115	8.71237183	7.02291156	1.68946026	0.791433	0.79143268	1.2761576	1.2305403	4.09679896	3.425039	1.78212295	1.57361722	2.26016739	1.91923945	1.615846	-58.32367507	2203.75524031	2570.31252606	2045.70258072	1522.70146887	1001.77572829	765.99938277	509.67775846	320.2464846	219.01210729
3_9_1	Zaria Drought	Steep N + Low LRBD	1	8.52090134	4.19914442	0.0	1.12756414	0.31610697	14294.8243811	0.0	9545.60676219	624.63436797	2235.32656602	0.0	1199.53632313	161.42810456	2740.87353611	2657.85237221	0.01330104	183.56640801	0.1821823	25.486363462999975	1411.09407991	0.40695305	14.89273583	8.726634	6.88752259	1.83911141	0.98554317	0.98554327	1.22101001	1.27501813	3.83136896	3.70644916	1.696581	1.71567096	2.11533113	2.1146056	0.12301511	-63.16873975	2459.35097434	3094.78076615	2792.34367205	1739.01757679	1302.44441713	1077.36309904	706.22297572	495.27351738	357.21617363
3_9_2	Zaria Drought	Steep N + Low LRBD	2	10.11014048	4.87353037	0.0	1.27725598	0.31650451	16605.73466287	0.0	10812.85124515	625.124509	2558.81004029	0.0	1358.78296145	161.59754957	3060.7014792	2957.42570718	0.01596261	204.03458895	0.19032144	25.153069950000024	1687.93153442	0.46717306	17.92786816	9.98793771	7.94222836	2.04570935	1.1176519	1.11765183	1.37043885	1.45990281	4.7307532	4.40644433	2.06129418	2.00754654	2.62598664	2.49909969	1.54920427	-63.09887677	3090.36329469	3540.99115284	3025.63569046	2194.03587993	1455.65933476	1118.27823425	851.91282752	550.57004793	379.34839056
3_9_3	Zaria Drought	Steep N + Low LRBD	3	10.02909496	4.35700182	0.0	1.0886894	0.30467246	13475.97730345	0.0	9216.50527678	601.95208757	2179.23178349	0.0	1158.18021077	155.55952694	3002.1835281	2873.36148768	0.01587793	202.16782987	0.19159669	25.312847135999995	1678.15903851	0.46504726	17.66730716	9.61509332	7.79788644	1.81720689	0.92135721	0.92135706	1.27747902	1.34907462	4.7520013	4.37305674	2.06805656	1.99085139	2.64109295	2.48145392	1.51842838	-61.40758296	2433.66751607	3147.32863776	2548.25434053	1669.0759676	1121.41819737	928.86563246	664.63428797	432.48000066	293.62179389
3_9_4	Zaria Drought	Steep N + Low LRBD	4	9.01314729	4.60391115	0.0	1.28285297	0.32238044	17234.66785842	0.0	10860.23360156	637.53223701	2564.32254234	0.0	1364.73720396	164.70050179	3068.83721101	2894.32615528	0.01433006	191.00406955	0.18643959	25.443003415000028	1517.61257699	0.43012384	16.04891589	9.14571725	7.15345371	1.99226354	1.1843649	1.18436445	1.26343857	1.37459428	4.20017068	3.92181699	1.84510329	1.80064554	2.32766618	2.23560026	0.93605799	-62.69616283	3443.63579869	3358.08303927	3511.10213225	2203.43411804	1398.67876272	1161.21998768	770.99341467	577.14359098	389.68633182
3_10_0	Zaria Drought	Steep N + High A	0	4.48784064	3.94844973	0.0	1.4839307	0.28318137	16923.18116954	0.0	12562.49501797	559.33283775	2465.03867276	0.0	1578.64968237	144.53109807	1765.3254678	1864.34454414	0.00752849	128.7311115	1.01046402	29.070919416000017	808.08817734	0.27578213	11.70557438	5.99801636	4.67855095	1.31946541	1.27640343	1.27640291	1.25107044	1.37768338	2.01159694	1.94738829	0.94140691	0.9372411	1.07787197	1.08227011	1.20447424	-54.8714386	3100.70008411	3801.5298034	3857.37758476	2457.78009402	1412.80338434	899.56128277	629.741045	412.13667771	260.98536159
3_10_1	Zaria Drought	Steep N + High A	1	4.31111436	3.69709647	0.0	1.36637574	0.2806456	15150.33771701	0.0	11567.31131554	553.85504497	2255.34632725	0.0	1453.59121003	143.17788974	1813.75496273	1799.99296973	0.00724486	125.7390706	1.06577375	29.30821751100001	778.45400579	0.26933586	11.31663431	5.78421919	4.55379075	1.23042844	1.16041085	1.16041038	1.20740184	1.30788375	1.93224427	1.87270827	0.8966375	0.9029416	1.03274614	1.03704424	1.35125127	-53.62350374	2980.21636921	3452.40162249	3203.19070672	2258.27548755	1292.26953874	829.26610576	529.34516165	398.05355513	162.99603782
3_10_2	Zaria Drought	Steep N + High A	2	5.81683103	3.95899664	0.0	1.43639942	0.28205853	15890.47595733	0.0	12160.11003201	556.5558158	2365.77883338	0.0	1528.08449374	143.89119579	2140.77855692	2178.73307099	0.00931664	147.61702152	0.65795529	27.459223784000024	995.3905026	0.31652571	14.38980213	6.77106388	5.4810449	1.29001897	1.20247483	1.20247443	1.30948925	1.40844952	2.60801842	2.55192293	1.18797169	1.19723346	1.41497603	1.420324	2.57732161	-54.20234896	3102.77699439	3667.75509379	3341.85925069	2252.48277919	1391.56866729	877.23046074	604.27878985	391.6467493	203.99540726
3_10_3	Zaria Drought	Steep N + High A	3	3.28528544	3.54434405	0.0	1.35018772	0.2834945	15615.52998744	0.0	11430.26864424	559.89183928	2248.5256666	0.0	1436.36992005	144.68457768	1529.76817868	1518.76866375	0.00569281	105.73362833	1.37520513	30.92246735899998	614.31482247	0.23363092	9.51344769	4.9437238	3.7493954	1.1943284	1.2406746	1.24067412	1.1489096	1.26412545	1.47194374	1.41105766	0.7009477	0.70038368	0.77444218	0.77798032	0.7205787	-53.3224207	2980.52227137	3724.42995708	3589.57035706	2146.70028113	1197.81707044	798.2393981	535.61908695	365.16837135	203.11123756
3_10_4	Zaria Drought	Steep N + High A	4	3.8165232	3.6456273	0.0	1.40589842	0.28696065	15776.04254905	0.0	11901.89803517	566.30384106	2308.10290174	0.0	1495.63661724	146.41011501	1737.746583	1712.41171653	0.00650161	116.32737537	1.2142232	30.042829922000035	699.86892609	0.25224137	10.46760731	5.41903199	4.18533421	1.23369777	1.20647189	1.20647129	1.15686913	1.28299218	1.71023578	1.64126721	0.803931	0.80585275	0.90759324	0.91156653	1.15742837	-55.6567331	2755.98769835	3390.77616779	3654.46260003	2450.57478366	1307.69384915	867.6148192	601.85551796	433.51514836	259.07708579
3_11_0	Zaria Drought	Low LRBD + High A	0	13.67900276	4.8565084	0.0	1.19519669	0.29219907	14292.5940621	0.0	10118.16280978	576.43095602	2359.92624408	0.0	1271.48583804	149.06784509	3665.21028943	3503.6475703	0.02071552	228.84953598	0.20980234	25.440006365999984	2175.61541257	0.57325815	19.21265577	10.47187808	8.96105976	1.51081832	0.86955341	0.8695533	1.38790508	1.51650024	6.2474726	6.02024202	2.67032648	2.68602716	3.50976367	3.44212787	1.87970813	-58.75172102	3265.85315433	3394.13189786	2438.31645876	1587.40169058	1205.69871878	949.6194495	676.19016931	432.19469444	245.2025691
3_11_1	Zaria Drought	Low LRBD + High A	1	12.84979769	4.74868479	0.0	1.1585536	0.30022763	13951.80387171	0.0	9807.95386853	592.17880541	2296.88219459	0.0	1232.50383281	153.16774363	3721.48295485	3521.59308706	0.01926372	220.9287094	0.20533065	25.463546426999997	2026.09117644	0.54073238	19.82734406	10.12437009	8.63886003	1.48551007	0.89887408	0.89887406	1.39390882	1.56005116	5.76918967	5.66295203	2.49202414	2.54387948	3.23086074	3.23852735	2.77674177	-57.43355565	2955.45333111	3799.85584124	2378.85672624	1612.02094917	1074.96171522	818.5926455	616.61800158	410.91810385	206.91180437
3_11_2	Zaria Drought	Low LRBD + High A	2	13.10568664	4.73145206	0.0	1.12748298	0.29320482	13213.36687033	0.0	9544.91969428	577.61935469	2237.6719534	0.0	1199.44998363	149.49065175	3507.64344161	3376.44876178	0.02003159	224.83441309	0.20814743	25.42784891700002	2104.90648287	0.55787695	19.880191	10.33955086	8.87338131	1.46616956	0.81662372	0.81662356	1.39323959	1.46797431	6.09695338	5.77646601	2.61335959	2.57883169	3.42020263	3.28880429	2.44003179	-58.05256495	2907.62940654	3290.3956489	2205.70010013	1493.10524898	1107.01728916	921.23202474	627.52156736	377.39529599	202.37587306
3_11_3	Zaria Drought	Low LRBD + High A	3	14.1326583	4.99455517	0.0	1.24141732	0.30594969	15358.57132497	0.0	10509.45227263	603.59115286	2467.50306543	0.0	1320.65672212	156.11154858	3929.65397521	3687.01131018	0.02129078	232.09351359	0.21122229	25.44054095100001	2235.02500732	0.58618143	20.5873541	10.611643	9.04992468	1.56171832	0.96480696	0.96480683	1.39664204	1.54671907	6.34668286	6.21855944	2.72281358	2.78204502	3.57006272	3.57765825	1.68355525	-57.27609245	3463.52743028	4071.3319911	2550.03140947	1782.44399085	1156.16804097	866.19699692	711.89564003	429.031274	211.85056785
3_11_4	Zaria Drought	Low LRBD + High A	4	15.05445762	5.13507691	0.0	1.32834418	0.30820689	16410.94489036	0.0	11245.34800023	607.59336561	2601.76628071	0.0	1413.13210658	157.21527379	3790.79706812	3761.23471749	0.02238655	235.22261693	0.21734454	25.530621659999984	2345.65265483	0.61024608	22.14718499	10.93117329	9.3188143	1.612359	0.99470738	0.99470708	1.40377366	1.61892797	6.78163126	6.61996402	2.90443624	2.95216961	3.82214506	3.81297436	2.07697996	-57.77198973	3454.38895415	3986.30780232	2956.00677242	2003.70293851	1381.4810875	1022.86104297	723.0182888	516.23668643	264.65144897
3_12_0	Zaria Drought	More Nodals	0	8.44655199	3.82034404	0.0	0.87175153	0.278306	10690.06903888	0.0	7379.97688389	549.46777741	1817.83650059	0.0	927.39524648	142.00647572	2947.82423387	2552.19233118	0.01415215	187.71479181	0.18828158	25.23048291300003	1497.67675486	0.42578724	15.59442379	8.47008827	7.24786553	1.22222274	0.76696729	0.76696697	1.27578931	1.20838779	4.47754377	3.68317368	1.9426736	1.67471954	2.47982975	2.05786063	2.03274449	-56.61684353	2135.28776031	2534.15840851	1985.31509096	1322.54318545	986.19768491	691.01018034	493.10322863	279.08492314	186.9222731
3_12_1	Zaria Drought	More Nodals	1	8.57645812	4.41364688	0.0	1.08592727	0.30906051	13541.73335956	0.0	9193.12192042	610.60275907	2198.37182412	0.0	1155.24177155	157.80543753	2629.77046954	2587.82709567	0.01349732	184.97108558	0.18306935	25.419659422000024	1431.38794811	0.41136754	15.74675452	8.42370657	6.98633767	1.4373689	0.94481742	0.94481751	1.30145517	1.35020447	3.9612873	3.73148556	1.74254263	1.71857247	2.18869062	2.11601984	1.56527138	-62.08552028	2439.2000952	2935.80477872	2651.16568193	1705.17152627	1167.96293074	959.54350196	689.73537623	464.02887099	309.13308926
3_12_2	Zaria Drought	More Nodals	2	8.93553126	4.11359895	0.0	0.95786906	0.29383905	11672.65497466	0.0	8109.02104788	579.77971461	1966.42280184	0.0	1019.00963807	149.92054408	2959.41353893	2658.78920028	0.01477893	192.81114296	0.1898683	25.194902097999996	1563.03947948	0.44000549	16.12162515	8.83184528	7.50765683	1.32418845	0.81923232	0.81923215	1.29546347	1.21605998	4.62446177	3.88835046	2.00909012	1.77099301	2.5637458	2.18339602	1.77464605	-59.51864199	2211.46561569	2545.00296869	2177.19017361	1507.36963844	1075.65761685	835.90302733	535.32582402	342.84631398	266.41624802
3_12_3	Zaria Drought	More Nodals	3	9.65543607	4.78718283	0.0	1.23299672	0.31229738	15808.1726308	0.0	10438.16609536	617.16162849	2476.58879917	0.0	1311.69863689	159.4826004	3072.09324904	2932.31706388	0.01494752	196.88759747	0.18691973	25.31025528199998	1582.70078958	0.44428238	17.36188552	9.09597597	7.5352761	1.56069987	1.04879976	1.04879964	1.32560378	1.56976961	4.36013174	4.21438059	1.91172183	1.92931972	2.41638811	2.39760151	2.4839552	-62.51108108	3006.51862516	3591.85409823	2894.67266886	1986.37575619	1300.33806842	1073.17818171	774.39215565	521.98713651	337.11083429
3_12_4	Zaria Drought	More Nodals	4	9.79750856	4.13162158	0.0	1.06568202	0.30532965	13052.36904544	0.0	9021.73197976	603.02647175	2105.63344756	0.0	1133.70427641	155.87055055	2844.63793827	2878.12977282	0.01485939	192.94783728	0.19070736	25.734810012999993	1571.04174488	0.44174621	16.97133484	8.53647811	7.20134387	1.33513424	0.89804453	0.89804412	1.22030997	1.33013755	4.40435829	4.30180027	1.92598333	1.95596078	2.44820745	2.44818939	2.4674759	-64.33070152	2475.93618768	2848.92596992	2371.73885884	1610.72237644	1091.30185759	882.70933714	740.49126159	501.10512366	331.63064356
3_13_0	Zaria Drought	Shallower Nodals	0	10.57433561	4.18758803	0.0	1.31736749	0.24956701	21880.41941818	0.0	11152.42275429	508.25893709	2772.95961454	0.0	1401.45477578	129.08507506	3147.31955559	3083.03517114	0.0162022	199.7808695	0.1984021	25.748635056999987	1708.15362228	0.47157193	17.86178819	8.80239539	7.40087634	1.40151906	1.35883404	1.35883386	0.83990923	1.0639211	5.05936062	4.59890563	2.17846642	2.0926869	2.83266527	2.65811834	2.78996558	-69.46821702	3964.73161648	5250.86044725	3549.92792598	2599.68647307	1634.07156256	1294.29701012	1103.0673906	904.09737871	619.83079442
3_13_1	Zaria Drought	Shallower Nodals	1	12.88970943	3.88966503	0.0	1.20848527	0.24277279	18125.46026961	0.0	10230.65983809	493.47154262	2426.59254568	0.0	1285.62263155	125.44654015	3519.27184608	3358.48369781	0.01914662	219.16633512	0.20631738	25.786263238999982	2013.11711127	0.53791016	18.43633823	9.40916409	8.12776472	1.28139937	1.15138321	1.1513833	0.82375442	1.02353798	5.79009488	5.62286694	2.46524829	2.53549021	3.25866925	3.26505373	2.74694445	-71.84942524	3564.46689361	4401.46730754	3161.17964837	1932.01694968	1169.04336591	920.02679907	788.60734486	754.48307096	604.62561444
3_13_2	Zaria Drought	Shallower Nodals	2	13.58052818	4.03449725	0.0	1.24875387	0.23416163	18455.89389761	0.0	10571.56122009	476.0047844	2482.56454738	0.0	1328.46156264	120.98236825	3640.9442978	3433.9450439	0.02071657	225.75909821	0.21364733	25.734225481999996	2173.10570051	0.57271222	18.66365351	9.78308616	8.48454536	1.2985408	1.10089945	1.10089957	0.84466826	0.9939342	6.39997251	5.93211424	2.71612109	2.65116432	3.61158135	3.43303002	1.46248405	-71.06022473	3681.00823481	4563.56619722	3013.82423775	1952.95066843	1186.22762499	894.71238631	931.14385199	913.04567341	546.35002421
3_13_3	Zaria Drought	Shallower Nodals	3	12.60705696	3.85693649	0.0	1.15392057	0.22764389	15842.31323019	0.0	9768.7320798	462.55745536	2244.10888119	0.0	1227.57507747	117.57729578	3775.7261032	3394.88460465	0.01884061	216.58815916	0.2063833	25.880897046000015	1980.89991631	0.530902	18.88705363	9.22510769	7.98480889	1.2402988	0.9494543	0.94945459	0.8395023	1.07311262	5.72093858	5.51437789	2.44773317	2.47600149	3.22031956	3.18866767	3.71730492	-71.45994639	3406.47550973	3838.81698905	2372.27790629	1642.02959129	1016.48299038	839.03521986	823.37347973	748.06339071	538.35661419
3_13_4	Zaria Drought	Shallower Nodals	4	14.78566604	3.98883287	0.0	1.2534169	0.23611634	18427.26513265	0.0	10611.03697638	480.4064905	2472.65745645	0.0	1333.42223248	122.0463121	4065.88187489	3552.59400632	0.02198553	231.9143436	0.21844704	25.816952509000004	2302.88093859	0.60094202	19.99804019	9.95659317	8.68347497	1.2731182	1.08861323	1.08861316	0.80810343	1.04402204	6.78924081	6.49411243	2.85903467	2.88388467	3.84230121	3.76043768	2.32419629	-72.47984256	3733.17839673	4421.34115104	2861.23355154	1955.93443201	1171.36324609	949.89694149	952.00336427	932.22161743	602.95206616
3_14_0	Zaria Drought	Higher Lateral Branching Density	0	7.98487728	3.52608779	0.0	1.51161746	0.21319084	19488.40404372	0.0	12796.88251671	433.90777028	2532.76669277	0.0	1608.10368413	110.16200251	2728.67515398	2448.59445404	0.01256788	180.94031567	0.175368	25.253171209000012	1337.2657491	0.39089329	15.07177108	7.96004295	6.76844351	1.19159944	1.38640036	1.38640009	0.92602503	1.05920499	3.60003473	3.4761462	1.5797117	1.61233144	1.98203832	1.97544821	2.16569868	-62.5737224	3563.06166108	4107.90053244	3419.37913279	2754.82069394	1838.16775738	1361.54068136	921.20062494	614.88748427	433.31997446
3_14_1	Zaria Drought	Higher Lateral Branching Density	1	7.49406098	3.11189352	0.0	1.30110747	0.20702664	15663.05524499	0.0	11014.77049622	420.18166655	2118.83523191	0.0	1384.15688288	106.82500145	2592.57730191	2319.80343994	0.01237827	176.21134499	0.1785706	25.41354288799998	1315.22419249	0.38609862	14.7990662	7.61856139	6.57291528	1.04564611	1.16620202	1.16620195	0.87957276	0.90921201	3.7563191	3.24976683	1.63844837	1.4937443	2.07043568	1.82304767	2.40880738	-61.58294713	2752.55220021	3718.44810913	3087.37586353	1861.62118744	1259.04930384	1055.15021817	779.59772251	529.31042718	333.00791177
3_14_2	Zaria Drought	Higher Lateral Branching Density	2	6.72936449	3.34417532	0.0	1.40309463	0.21078405	17945.6947525	0.0	11878.16200959	428.35863719	2353.52167712	0.0	1492.6538603	108.83702505	2015.70218871	2262.98323063	0.01111548	165.82872986	0.3001236	25.895868017999994	1184.06020484	0.35756673	14.08845564	7.29122838	6.16266053	1.12856786	1.30295771	1.30295734	0.89507795	1.01955271	3.31318307	2.91425384	1.46339907	1.36523766	1.8181111	1.6518281	2.21659417	-60.17893142	3242.71060407	4434.24030997	3207.63340398	2256.58501391	1601.93279125	1156.84650909	826.63200241	552.46112745	337.58752184
3_14_3	Zaria Drought	Higher Lateral Branching Density	3	7.05389849	3.22777111	0.0	1.34431397	0.21064922	16367.47158664	0.0	11380.54323519	428.3154253	2203.5172707	0.0	1430.12124086	108.79376879	1930.44799336	2210.92056868	0.01164515	171.40993839	0.19332923	25.423543481999996	1239.92105609	0.36971805	14.12860446	7.43525898	6.349444	1.08581498	1.18050357	1.18050343	0.86762204	0.89637683	3.47054183	3.03519072	1.51231873	1.41143606	1.90819936	1.71034543	1.88227808	-60.75211916	2819.30518056	3926.59073118	2935.94803575	2118.17959011	1499.46250373	1116.07225125	819.49641662	501.57675856	335.70692968
3_14_4	Zaria Drought	Higher Lateral Branching Density	4	6.99843452	3.17087032	0.0	1.42363578	0.21269452	18544.97716679	0.0	12052.05696621	432.95768087	2374.28297233	0.0	1514.50614503	109.91124581	2374.41588989	2325.23210537	0.01090619	164.10034875	0.34094812	26.40017304300001	1162.34585167	0.35284324	14.31637934	7.01845558	5.92497749	1.09347809	1.39406257	1.39406228	0.83574102	0.95934856	3.14330689	3.04727933	1.39605331	1.41858767	1.72628831	1.72894682	2.19834087	-62.15643005	2965.3642015	4278.43440776	4084.7815906	2399.84512429	1451.3333476	1119.94823273	851.52991323	615.2259097	382.54240156
3_15_0	Zaria Drought	Less Aerenchyma	0	11.3734816	3.63644668	0.0	1.11491476	0.23685973	15947.6620944	0.0	9438.52099371	482.52010668	2199.05419977	0.0	1186.07952858	122.50178061	3312.19306615	3153.49457042	0.01718452	208.95818878	0.19811731	25.866899088999993	1811.9014389	0.49414003	17.38930538	9.16041146	7.62844667	1.5319648	1.01519918	1.015199	0.77672602	1.01167549	5.11933966	4.96185857	2.19452332	2.24719409	2.87011631	2.86845323	2.46688832	-74.35979488	2737.81791047	3725.97997153	2642.66095933	1668.96645634	1100.82984324	963.53939276	953.30064735	740.8386039	550.89300293
3_15_1	Zaria Drought	Less Aerenchyma	1	10.49343332	3.68821795	0.0	1.12788328	0.24182676	16527.56603045	0.0	9548.30851236	492.56244731	2250.70528989	0.0	1199.87583507	125.07295106	3076.89717736	2946.90524805	0.01623387	201.67620048	0.19636667	25.83205679199999	1712.74343581	0.47257035	16.9727786	8.99891457	7.44430128	1.55461329	1.0453582	1.04535819	0.78365298	0.9389595	5.01446106	4.5770376	2.13745287	2.07497353	2.80540664	2.63092894	2.31659305	-73.88395742	2872.80673044	3621.55199918	2694.22472142	1763.39803359	1338.09203034	1004.81052246	1015.75625986	734.08686695	621.61343918
3_15_2	Zaria Drought	Less Aerenchyma	2	10.07033679	3.3715714	0.0	0.98722189	0.23380336	13689.74481659	0.0	8357.51293294	476.02947715	1954.59814609	0.0	1050.2360493	120.88357209	3063.00909551	2927.45275679	0.01533611	197.528102	0.19085508	25.781370098999993	1621.35128575	0.45268996	16.0865869	8.66366521	7.21835325	1.44531196	0.93782645	0.93782651	0.78470533	0.99201357	4.56257017	4.39127425	1.97482996	2.00088928	2.545666	2.52539224	2.36140846	-75.53998742	2193.38401519	3294.07700549	2382.12334693	1488.09779939	978.25711452	761.57125485	663.73940042	730.19512204	481.40758719
3_15_3	Zaria Drought	Less Aerenchyma	3	9.40933288	3.27739337	0.0	1.00217425	0.23363395	14302.13549932	0.0	8484.09499465	475.9195834	1987.41734513	0.0	1066.1428203	120.82278777	3033.55996048	2619.37972839	0.01449256	191.68463501	0.18766117	25.746768051	1534.0758971	0.43370508	14.53193273	8.46642092	7.04034585	1.42607506	0.96048584	0.96048595	0.7387628	0.92027483	4.39043186	4.11565397	1.886982	1.87510596	2.44409777	2.35118076	1.82023192	-70.21333051	2298.71215997	3232.14346859	2500.59999168	1821.64292524	1134.91692487	908.71111769	771.34548854	607.12789723	415.30179066
3_15_4	Zaria Drought	Less Aerenchyma	4	11.30117966	3.75104341	0.0	1.16961873	0.23777814	17503.6652906	0.0	9901.62782382	485.1221287	2349.12804539	0.0	1244.2752492	123.06339791	3354.82820391	3035.62309111	0.01717395	209.63123047	0.19717539	25.78067243900003	1811.3970568	0.49403031	16.95258899	9.32405083	7.72525772	1.59879312	1.12752113	1.1275211	0.78548176	0.95088908	5.13199183	4.92629097	2.20010254	2.23187753	2.87513408	2.84258191	1.61360218	-72.14973028	2811.06079537	4306.52581515	2960.71817296	1999.54006946	1261.15275134	1099.81932657	901.01292582	767.3022354	590.8069672
4_0_0	Mexico Well Watered	Default	0	20.65222956	5.14396926	0.0	1.93284173	0.28685165	19826.51685193	0.0	16362.8359671	567.21538698	3004.54066383	0.0	2056.21461065	146.53056808	6873.37630018	6618.3166112	0.03042334	234.18093604	0.4858875	24.605803395999992	3033.8660416	0.75995204	27.9301952	10.5306944	8.60184401	1.92885038	1.16084694	1.1608465	1.85070716	1.89880294	9.27753209	9.23461376	3.96056812	3.99691503	5.2871413	5.29657497	4.46034159	-59.35084287	3594.49456123	4486.82971049	3924.1376795	2700.07133895	1855.83092456	1303.41999413	979.39772778	643.31163985	296.16006378
4_0_1	Mexico Well Watered	Default	1	20.50376867	5.02128875	0.0	1.91033909	0.28904011	19479.99752423	0.0	16172.3355612	570.70976094	2958.28697217	0.0	2032.27562362	147.55582961	6871.24506231	6568.14550923	0.03034482	234.2223206	0.484196	24.561889172000004	3026.43032557	0.75833456	27.79342132	10.55024067	8.65014613	1.90009454	1.15084513	1.15084341	1.81656435	1.87192881	9.21067799	9.1552429	3.94272486	3.97064331	5.24658305	5.25604035	4.30287287	-58.6091928	3667.29056993	4324.82645306	3659.8828862	2873.05565672	1824.99664775	1272.26086163	950.59035006	687.0996297	191.27206777
4_0_2	Mexico Well Watered	Default	2	21.36255525	5.01955255	0.0	1.89467565	0.28381485	19129.55109395	0.0	16039.73380761	559.84528072	2931.41703256	0.0	2015.61239582	144.81618957	6819.27254247	6548.11304754	0.03162804	239.04801347	0.49146249	24.554637892999978	3152.66362296	0.78579389	28.0602568	10.72852277	8.861772	1.86675077	1.10313414	1.1031325	1.86411887	1.88955935	9.59680564	9.55911716	4.08734498	4.12938846	5.47407074	5.48375014	3.47795094	-59.49256646	3582.07209008	4122.41829507	3588.80483668	2824.44818499	1771.74999839	1313.89973153	1056.1241729	654.625025	188.6909959
4_0_3	Mexico Well Watered	Default	3	20.14527922	5.10716406	0.0	1.93251494	0.27622654	19623.96857182	0.0	16360.06940915	546.51660104	2994.84707385	0.0	2055.86695472	141.12111313	6928.64572434	6513.93341235	0.0298004	232.40472912	0.48008755	24.555899734999997	2973.08700959	0.74673088	27.40665136	10.4945201	8.56929121	1.92522889	1.14975036	1.14974841	1.85472552	1.91210232	9.04951839	8.9992583	3.88207127	3.90453832	5.15147919	5.16082381	4.40509322	-59.19528478	3586.64240136	4421.48528615	3892.80661614	2596.65648919	1843.78612718	1347.23296512	1123.27819482	605.93549081	160.62519449
4_0_4	Mexico Well Watered	Default	4	20.51177558	5.24696081	0.0	2.02610057	0.27957405	21032.61727069	0.0	17152.3362318	553.97474668	3140.94705917	0.0	2155.42613991	142.93371079	6960.67728444	6634.50332301	0.03024183	233.07509621	0.48636257	24.631437220999985	3015.6556417	0.75599076	27.91102607	10.49122369	8.50011	1.99111369	1.24157475	1.24157404	1.89219157	1.93525314	9.21452572	9.16282537	3.94173587	3.96834826	5.25261878	5.2619369	4.26485138	-59.17072076	3616.44982028	4717.75984567	4392.37913224	2955.53324562	1885.46520232	1370.09784361	1141.9743298	737.66039608	172.43046983
4_1_0	Mexico Well Watered	Cheap Deep Steep	0	21.60622536	4.57762031	0.0	1.26128726	0.24719661	16521.31417561	0.0	10673.64645036	504.50007577	2403.17340408	0.0	1341.47360406	128.02388882	5976.46567431	5443.32926903	0.03263027	253.18720322	0.49594522	24.648191637999986	3251.47885421	0.80728901	21.88509451	9.86051937	8.62105364	1.23946573	0.90731026	0.90731016	1.02864069	1.00037921	10.37545753	9.50927078	4.27807355	4.11012607	5.95037464	5.50821823	1.25629588	-82.52223718	1909.55570073	3037.06113148	2972.24796338	2221.81792146	1480.44854435	1124.04341907	932.56032074	748.16840303	629.66165778
4_1_1	Mexico Well Watered	Cheap Deep Steep	1	20.70818512	4.39899744	0.0	1.34950566	0.25393225	19612.2860641	0.0	11424.02977919	518.57228692	2649.40891033	0.0	1435.60715552	131.56307478	5942.59704064	5595.99711408	0.031358	881.56521578	0.51341486	24.742035698999977	3120.52411683	0.77786824	23.20121527	9.14434221	7.84563993	1.29870228	1.1970515	1.19704993	1.05699711	0.92256476	10.23980001	9.08901534	4.24439604	3.89246183	5.88281749	5.25125611	1.75579604	-84.06521138	2054.64247024	3466.16678106	3665.81923315	3053.06220507	1879.19147276	1186.29338956	922.60987175	751.14887182	606.68619234
4_1_2	Mexico Well Watered	Cheap Deep Steep	2	21.47228882	4.90713902	0.0	1.5541419	0.26775885	23416.6110356	0.0	13156.24446354	547.78425371	3072.93163922	0.0	1653.29153324	138.86561706	6032.01936219	5699.68163735	0.03198162	850.1977037	0.50532086	24.692428849000013	3183.85173711	0.79038072	24.05789246	9.40991861	7.98210514	1.42781347	1.27931372	1.27931231	1.0931673	1.04069024	10.24158594	9.43439816	4.24378117	4.0586707	5.888121	5.47826227	2.0703902	-83.08010122	2555.7648121	3901.33030142	3824.09920048	3174.82743175	2263.5984316	2160.84427806	1525.85145726	993.48621374	817.83076413
4_1_3	Mexico Well Watered	Cheap Deep Steep	3	20.79215307	4.73310033	0.0	1.49983115	0.26653785	23629.03595645	0.0	12697.10326783	546.85514625	3038.95830532	0.0	1595.56505392	138.41162231	6181.23283143	5876.34277508	0.0307076	956.30866265	0.50249203	24.899344503000002	3058.32468735	0.76501133	23.58607742	9.11300046	7.68449514	1.42850532	1.47756802	1.47756645	1.07894357	1.10466608	9.72635151	9.12282306	4.0541774	3.93781588	5.58941771	5.31273594	1.61721067	-83.24375248	2107.33757868	4238.25185447	4805.60242684	3716.910963	2340.0492149	1647.26004149	1074.98564928	776.4199472	660.7048195
4_1_4	Mexico Well Watered	Cheap Deep Steep	4	21.16666066	4.53978921	0.0	1.40328252	0.25183691	20342.65386077	0.0	11879.41738412	516.47502493	2745.12786723	0.0	1492.82693637	130.72582555	6164.21182223	5695.7243174	0.03115925	882.63367235	0.5052707	24.731114096000027	3102.53040392	0.77389077	23.41586422	9.22260623	7.89315835	1.32944788	1.19454182	1.19454152	1.06841	1.08241648	9.99642587	9.3528988	4.16340304	4.02903307	5.74012022	5.44017481	2.14305556	-81.76457095	2076.72890406	3706.64629637	3687.77377346	2910.64394673	1871.16192013	1440.26568247	1177.09192626	940.46218678	794.53149132
4_2_0	Mexico Well Watered	Fewer Nodals	0	20.89603397	4.02518811	0.0	1.70977916	0.21544629	18809.69248211	0.0	14474.45771874	438.10795729	2619.7945769	0.0	1818.91400136	111.33411695	6625.83058021	6412.54107282	0.03062108	231.48333285	0.5053294	24.82560926500001	3049.19507862	0.76328654	25.91122049	9.31517812	7.8599305	1.45524762	1.06025091	1.06025	1.17812737	1.19567827	9.6736145	9.2811895	4.07289872	3.99170168	5.54660987	5.37284913	4.20623655	-67.70629259	2875.00537803	3975.21696592	3427.00512575	2550.72805854	1723.08385796	1345.3587428	1049.13591522	786.72017259	524.77712008
4_2_1	Mexico Well Watered	Fewer Nodals	1	19.9797319	4.0428474	0.0	1.71329556	0.20848683	18524.45952445	0.0	14504.22643477	423.49003883	2606.41680947	0.0	1822.65484854	107.66828805	6408.65691564	6192.17829439	0.02960056	231.8012098	0.50286973	24.926764194	2948.09266598	0.7412939	24.76619463	9.14281305	7.69703483	1.44577822	1.00610047	1.00609858	1.21571245	1.16816708	9.47948895	8.83701217	3.9841375	3.79833558	5.42851163	5.1029463	3.6662552	-67.51137977	2858.49060115	3886.91867771	3180.01063363	2407.31956413	1850.53462765	1455.10190256	1001.37211544	734.90514808	643.95697023
4_2_2	Mexico Well Watered	Fewer Nodals	2	20.76109011	4.18745017	0.0	1.75392873	0.2080947	18904.13312746	0.0	14848.21425314	423.01192839	2663.92012532	0.0	1865.88163266	107.50154853	6551.81062033	6180.48468225	0.03073286	234.47120925	0.50290809	24.871647529	3060.85626302	0.76582318	24.24974674	9.3135046	7.87070482	1.44279978	0.98714735	0.98714532	1.19581609	1.17196109	9.69952203	9.17805718	4.06131242	3.94592685	5.56051217	5.3112289	2.67471241	-68.24046766	2839.11341362	3941.08021017	3283.20103921	2535.9911407	1796.6204838	1435.76876449	1105.5957181	851.43898127	711.04442846
4_2_3	Mexico Well Watered	Fewer Nodals	3	19.10735406	3.92511452	0.0	1.55747591	0.19422058	16176.71896434	0.0	13185.10581475	395.2776427	2360.29954311	0.0	1656.88926258	100.35625174	6241.14650506	5846.22009405	0.02841969	222.47612592	0.49143088	24.963898869000012	2832.86404191	0.7162284	22.96077827	8.93188887	7.58605931	1.34582956	0.85781908	0.85781686	1.17101383	1.15506904	9.0463744	8.45486513	3.80214322	3.64903964	5.17271505	4.88578764	3.08267643	-64.5111594	2688.31191705	3379.84055483	2964.80074337	2020.55857322	1590.38083844	1272.62343649	950.70792905	747.80575425	417.72282481
4_2_4	Mexico Well Watered	Fewer Nodals	4	20.33488939	3.96066573	0.0	1.57596617	0.19483406	16504.78801366	0.0	13341.63860412	397.140994	2401.19314115	0.0	1676.55975302	100.74603949	6400.95135796	6223.15246893	0.03013221	304.82058092	0.51229729	24.999108028999984	2999.04594115	0.75237768	24.78478332	8.98479477	7.61687172	1.36792306	0.89771871	0.89771812	1.22014877	1.15643251	9.70507172	8.99987871	4.06466658	3.86003157	5.56483522	5.20408404	3.79242959	-66.27976576	2597.95899894	3770.12831903	2908.02184778	1952.76732328	1544.56185415	1255.95849048	926.4539717	686.87371981	595.32744406
4_3_0	Mexico Well Watered	Steeper Nodals	0	4.95090456	2.97265871	0.0	1.11167906	0.28401973	11411.80221105	0.0	9411.12859028	561.96311994	1799.3387733	0.0	1182.63729765	145.11941535	1691.67106429	2431.95039671	0.00833679	111.74450819	1.0604247	27.918592025000024	847.68491136	0.28439555	11.4720422	5.01228534	3.69471025	1.31757509	0.82220271	0.82220226	1.09930854	1.20412871	2.21959263	2.19175566	1.01860667	1.02058577	1.2026824	1.20730665	2.42531294	-61.89767545	1957.43825675	2528.61476461	2184.27046339	1621.69170913	977.10436021	818.86870795	654.0962562	407.88599892	198.33539082
4_3_1	Mexico Well Watered	Steeper Nodals	1	12.11591479	4.1296098	0.0	1.6087297	0.30082401	16392.62280281	0.0	13619.00447017	594.95077106	2501.93160248	0.0	1711.41457571	153.70382549	4400.68057047	4753.12898864	0.01830524	177.00366868	0.41737939	25.227627936999994	1836.6238308	0.49951785	20.92628456	7.57477893	5.88687172	1.68790721	1.06044072	1.06043905	1.48179166	1.56683413	5.44070903	5.39313082	2.3732314	2.37789774	3.0676214	3.07425101	5.22887365	-67.3233611	2621.88033666	3377.14003671	2989.17951587	2491.3917163	1506.93665141	1043.46229138	838.50521707	818.60002594	525.82688808
4_3_3	Mexico Well Watered	Steeper Nodals	3	7.42100149	3.05169425	0.0	1.17102346	0.27139408	11933.99442017	0.0	9913.51976658	537.41093684	1872.03819094	0.0	1245.7696348	138.69653271	2477.00274428	3306.40119962	0.01160483	135.86890652	0.50221578	26.348205711000006	1172.49054422	0.35505	15.09615656	5.70636544	4.38387122	1.32249423	0.83105356	0.83105167	1.15494117	1.23585276	3.33015259	3.30817925	1.48759649	1.48859732	1.84558121	1.85083798	4.17052652	-62.0346642	2094.00013855	2617.0649706	2315.98609399	1642.98303359	998.75365159	867.14234744	750.85773492	456.33142536	143.16777063
4_3_4	Mexico Well Watered	Steeper Nodals	4	15.84893498	4.91063592	0.0	1.99282738	0.29594809	21181.93063434	0.0	16870.65571709	587.57513772	3100.22842365	0.0	2120.02912248	151.46690297	5862.11570814	5602.60996744	0.02375665	206.41218233	0.44613861	24.759883945999995	2376.93884181	0.61705172	24.10980465	9.18670602	7.17104871	2.01565731	1.342528	1.34252733	1.72112103	1.86002563	7.11868647	7.05783038	3.07139957	3.08720584	4.03700535	4.04479853	4.41973108	-62.37174449	2974.30873293	4149.75174196	4354.16004409	3609.31152179	2079.8435246	1499.54282387	1111.03216662	809.69154467	464.26417751
4_4_0	Mexico Well Watered	Lower Lateral Branching Density	0	23.33037484	5.39811131	0.0	1.35766232	0.31358888	15833.16204688	0.0	11493.54627096	620.77795016	2604.68885089	0.0	1444.32162114	160.31361544	6921.71416472	6723.18862194	0.03394197	263.41401968	0.51848006	24.68435036099997	3376.79990657	0.8345499	27.87987997	10.4839557	8.55330696	1.93064874	0.90223524	0.9022348	1.74147039	1.79845546	10.49124551	10.40280181	4.40797214	4.46791895	6.02402499	6.02600025	2.93238243	-65.54275932	2542.66850335	3302.41634044	2979.48532142	2224.89391982	1498.78117162	1123.60831302	798.80318249	618.00392817	442.23853445
4_4_1	Mexico Well Watered	Lower Lateral Branching Density	1	22.6557506	5.00841634	0.0	1.26801774	0.30466648	14523.60125576	0.0	10734.6431898	602.01054075	2427.99843448	0.0	1348.95504736	155.61082675	6716.38364972	6567.02770766	0.03350609	605.74733918	0.52480173	24.72539310600001	3331.55978155	0.82310041	26.25799109	10.03364256	8.26411306	1.7695295	0.79398819	0.79398658	1.6662497	1.56360767	10.53943317	10.06235134	4.41530598	4.29874887	6.05406374	5.81136651	2.73189182	-62.97258196	2521.36979503	2937.73882082	2653.35756281	2040.89745966	1494.0412052	1036.31045297	738.68063909	565.92110162	390.14876916
4_4_2	Mexico Well Watered	Lower Lateral Branching Density	2	23.07699581	5.25834344	0.0	1.34335554	0.3148914	15377.99360388	0.0	11372.42952221	622.11949206	2550.18120865	0.0	1429.10164162	160.83831196	6856.38921368	6626.64569369	0.03383177	579.75820777	0.52221851	24.657570099000015	3364.9736624	0.83197736	26.62732776	10.40307772	8.53697075	1.86610697	0.85423834	0.85423674	1.69635111	1.62384998	10.61102264	10.25695289	4.45226126	4.39222651	6.09006883	5.92223112	2.20633542	-65.24371544	2615.53249631	2986.73369174	2660.59411845	2133.6662464	1618.1069466	1159.99290386	872.22689148	582.5445557	479.06183797
4_4_3	Mexico Well Watered	Lower Lateral Branching Density	3	23.77950947	5.33083882	0.0	1.35979949	0.30355524	16073.12022492	0.0	11511.63884597	601.69552785	2624.566117	0.0	1446.59520117	155.25898072	6914.01605576	6696.91009133	0.03462587	1178.1630882	0.52840463	24.742053096999992	3441.49443037	0.84537997	26.8323852	10.31921655	8.39278666	1.92642988	0.9005671	0.90056518	1.76211508	1.71344116	10.85011514	10.61380565	4.54449353	4.52553679	6.24080344	6.13395199	1.90163017	-63.70885277	2580.71735069	3494.52877127	3025.2031035	2329.58609721	1523.26264418	1080.21442171	808.99497311	627.56667133	415.99181783
4_4_4	Mexico Well Watered	Lower Lateral Branching Density	4	22.02978215	4.95765007	0.0	1.24973574	0.28794049	14304.35321965	0.0	10579.87344067	570.99170793	2396.91220407	0.0	1329.50610708	147.27628188	6499.56470278	6330.03175442	0.03260837	396.48087601	0.51834116	24.751343831	3244.15357848	0.80569556	25.7068873	9.9966544	8.21705543	1.77959897	0.79668943	0.79668873	1.67549614	1.55706227	10.26555505	9.78112873	4.30287819	4.18476743	5.8903829	5.64290831	2.11581816	-61.17833169	2504.77063447	3041.51002802	2625.70567565	1940.11310139	1444.60742513	1059.76675973	759.1467937	525.38390395	305.20338304
4_5_0	Mexico Well Watered	More Aerenchyma	0	21.24136192	5.30374338	0.0	1.97457379	0.28450847	20114.52080623	0.0	16716.12651857	562.50817089	3064.17723189	0.0	2100.61041069	145.32114048	7011.27965648	6589.56300078	0.03136139	237.48407984	0.49206894	24.606838572000022	3125.94172793	0.77998112	28.11932014	10.25331409	8.73194677	1.52136732	1.14436476	1.14436431	1.8630358	1.90134491	9.54245256	9.48215991	4.07307528	4.10445471	5.44458214	5.45414558	4.14891381	-58.76942312	3812.82025517	4545.76012699	3944.72303048	2798.10842876	1808.21986518	1249.93824465	998.07507781	643.21268794	278.82495147
4_5_1	Mexico Well Watered	More Aerenchyma	1	20.51685164	5.22165437	0.0	1.96922596	0.29408295	20277.67292988	0.0	16670.85345681	580.85221939	3066.60119805	0.0	2094.92122996	150.1600597	6937.41266519	6584.39074965	0.03021045	233.2942204	0.48493917	24.568564044	3012.85602476	0.75538177	27.9749822	10.13240007	8.59833373	1.53406634	1.21301422	1.21301251	1.87897162	1.93119979	9.21660791	9.16357455	3.94629766	3.97248099	5.25065698	5.26008953	4.84574061	-59.30177006	3664.62287057	4464.51338254	3923.43338885	3069.80462274	1822.19810515	1299.48603448	940.91639751	753.26320802	298.7800367
4_5_2	Mexico Well Watered	More Aerenchyma	2	20.87315217	5.14177386	0.0	1.90451377	0.28752746	19232.45977571	0.0	16123.02027006	567.20533959	2949.2131365	0.0	2026.07848136	146.72108399	6865.62022847	6601.7838121	0.03082677	235.85200242	0.48766766	24.548348228999995	3073.6775487	0.76861218	28.09400951	10.22077966	8.74658273	1.47419693	1.10062398	1.10062233	1.85308081	1.90144653	9.37673212	9.32635403	4.00908546	4.03996575	5.34337456	5.35294133	4.49444618	-60.63538539	3634.3354291	4316.79660861	3448.26230203	2690.02518405	1774.73579347	1295.36178805	1061.25747613	750.57594165	227.38627211
4_5_3	Mexico Well Watered	More Aerenchyma	3	20.82803015	5.3186319	0.0	2.05864301	0.28576933	21161.21334222	0.0	17427.83041198	565.81724403	3179.45439502	0.0	2190.04575961	146.06166927	7138.77987261	6619.19278176	0.03083536	236.41032813	0.48579855	24.55109859599999	3074.97462407	0.76889433	27.82792841	10.2824523	8.70290502	1.57954729	1.25906134	1.25905938	1.91191944	1.95555994	9.36596842	9.29925289	4.00173206	4.02910736	5.33824761	5.34103629	4.66447927	-60.30797685	3791.93002007	4638.38337021	4110.59655526	3024.5432216	1972.07222877	1386.07353478	1099.42314359	787.51197887	277.65506057
4_5_4	Mexico Well Watered	More Aerenchyma	4	21.28219904	5.58456738	0.0	2.17015577	0.28375577	22589.33078771	0.0	18371.86269257	562.37465484	3352.55982163	0.0	2308.67635471	145.09201348	7104.1287869	6644.94404284	0.03150615	238.4698607	0.4912389	24.615013304	3140.56637736	0.7831624	28.07397572	10.35355274	8.7297159	1.62383683	1.29358843	1.29358769	1.91303058	1.96454451	9.56071089	9.49147759	4.07346436	4.11153057	5.45581649	5.46544484	4.126101	-59.55709932	3990.26338757	5022.42862213	4548.39583578	3164.74905903	2069.86789395	1490.86290837	1143.59422521	876.97165622	219.26212911
4_6_0	Mexico Well Watered	Few + Steep N	0	18.92244481	4.44005497	0.0	2.00278944	0.24099127	25354.73787197	0.0	16954.99143881	491.9616794	3256.71265977	0.0	2130.62706183	124.8126164	6312.34928445	5972.26824033	0.02792994	223.79551371	0.47355608	24.786862722000002	2787.92944063	0.70645385	24.73707355	9.44105611	7.66392759	1.77712852	1.52697236	1.52697132	1.2082153	1.277631	8.60841011	8.37815318	3.64693978	3.6352389	4.91623823	4.84457959	3.42957836	-73.2251231	2731.8735813	4595.74882503	4365.17489254	4278.87786088	2932.28442995	1895.44215911	1350.59279478	1014.73690817	775.87119413
4_6_1	Mexico Well Watered	Few + Steep N	1	19.10389628	4.1776294	0.0	1.85897496	0.22885352	21928.34308035	0.0	15737.50289222	466.25853099	2921.11397083	0.0	1977.63293888	118.39503861	6235.77932878	5925.09835017	0.027926	222.74954524	0.47730183	24.800070062999993	2786.69827859	0.70618603	24.53542257	9.26786995	7.62949387	1.63837608	1.31246848	1.3124665	1.20996757	1.26089029	8.68275358	8.48036718	3.66931829	3.66999015	4.9611291	4.89627148	4.20428532	-74.83711839	2560.94383296	4019.07771769	3595.26616379	3499.0872596	2609.02111031	1551.68132875	1203.12461023	934.79915228	775.63730789
4_6_2	Mexico Well Watered	Few + Steep N	2	19.22618192	4.61290051	0.0	2.07790979	0.23490725	25897.96693979	0.0	17590.93692718	479.39295327	3342.70250923	0.0	2210.54232881	121.63209014	6196.30741076	5866.74360281	0.02867355	227.35925238	0.47582928	24.734683979999982	2861.63196718	0.72248624	24.15413232	9.64992233	7.83841611	1.81150622	1.51534607	1.51534391	1.25915617	1.2799524	8.84054799	8.49711895	3.73470488	3.67752477	5.04963972	4.90296539	2.58727686	-73.88247781	3037.36040446	4528.73587748	4469.70193205	4035.06733628	3090.12054987	1906.45902392	1453.14638992	1106.41028375	885.276732
4_6_3	Mexico Well Watered	Few + Steep N	3	18.1559824	3.52541482	0.0	1.46259138	0.19574419	15244.06460394	0.0	12381.84293636	399.00471133	2204.71138285	0.0	1555.94827227	101.21975638	5573.37812415	5396.60943176	0.02736301	218.03661196	0.48298228	24.978074215	2729.29756222	0.69369975	22.02490068	8.80838935	7.51080114	1.29758821	0.86213247	0.86213031	1.08595512	1.04338654	8.72045389	8.01754022	3.6609339	3.4645815	4.97725378	4.61930559	2.26243998	-70.03644402	2100.93651989	3080.97565427	2784.13278616	2013.02064935	1440.79733383	1259.13324927	855.52096633	724.89744741	615.71321249
4_6_4	Mexico Well Watered	Few + Steep N	4	17.88811019	3.55097278	0.0	1.50016666	0.19682413	15862.42100523	0.0	12699.94362225	401.67650492	2268.05445117	0.0	1595.92198339	101.83542016	5773.47075709	5425.48842059	0.02687855	216.67967363	0.47759601	24.99593486300002	2682.11254243	0.68343566	21.66867963	8.76478478	7.43727522	1.32750956	0.90190703	0.90190642	1.10523803	1.07753911	8.51592392	7.91608683	3.58202006	3.42510198	4.85801313	4.5607558	2.35607708	-66.75251436	2178.99957181	3237.07556964	2897.25252325	2243.49421803	1636.40420229	1275.36217457	913.32885425	649.2362294	568.8323
4_7_0	Mexico Well Watered	Few N + Low LRBD	0	21.57548655	4.50590856	0.0	1.47348981	0.27055267	22914.1354603	0.0	12474.10571713	552.58863679	2948.20598429	0.0	1567.54235524	140.2143091	7123.48759931	6336.70691384	0.03177258	1600.20669799	0.50679945	24.78317490699999	3161.63253217	0.78374877	25.79057246	9.46636921	7.69251553	1.77385369	1.38183345	1.38183305	1.11048042	1.15937449	9.95901261	9.56712823	4.18249339	4.11200986	5.7280447	5.57083543	2.7826361	-77.842777	2758.66653117	4316.17625554	4235.21250479	3298.09069303	2342.20681364	1510.37365303	1146.53158671	856.33118695	732.14863884
4_7_1	Mexico Well Watered	Few N + Low LRBD	1	21.98315912	4.56392181	0.0	1.47563607	0.26650356	22320.71282116	0.0	12492.27528553	544.19961082	2922.14712982	0.0	1569.82561055	138.09488252	6812.08192047	6208.15295328	0.03241811	1612.09940957	0.51025705	24.730879727999977	3225.12495624	0.79748988	25.35362248	9.69688461	7.93040846	1.76647615	1.3295238	1.32952222	1.13324943	1.09053679	10.35891301	9.73853598	4.31555052	4.17450302	5.95814753	5.64928292	2.9119081	-79.51687006	2766.73095868	4167.66816269	3875.8449592	3302.22867332	2185.8909929	1426.67275225	1191.54746251	850.84723444	685.28929561
4_7_2	Mexico Well Watered	Few N + Low LRBD	2	22.26212366	4.490563	0.0	1.39023615	0.2672645	21967.40475228	0.0	11769.30613965	546.18653259	2844.28571836	0.0	1478.97462825	138.54049905	6790.55650114	6369.28160134	0.03345874	1628.36550593	0.51763951	24.611390954999987	3326.94832032	0.81952753	25.50624017	9.98060358	8.22943152	1.75117206	1.3657083	1.36570699	1.14219649	0.97336137	11.03890433	9.79143545	4.57726074	4.18637125	6.34913556	5.65948062	2.9470769	-72.30233314	2925.13775864	4405.89834911	4114.6353213	2899.26107932	2051.52477042	1515.70700716	1171.82047439	757.83592459	547.72500525
4_7_3	Mexico Well Watered	Few N + Low LRBD	3	21.44876829	4.44329889	0.0	1.42098918	0.25986776	21367.39965061	0.0	12029.65169118	532.30040665	2814.90391126	0.0	1511.69061513	134.83519609	7002.96835558	6273.15224872	0.03175134	1597.70189428	0.51028449	24.737175294999986	3158.77428352	0.78312963	25.56519831	9.45455629	7.72645742	1.72809886	1.28686016	1.28685863	1.11011032	1.08745512	10.17615903	9.47796365	4.2556785	4.06742425	5.85140238	5.51064562	2.82312165	-76.31984594	2725.91847993	4303.1135508	3785.3458396	2923.03848878	2010.20832377	1558.03923579	1018.15798142	831.92413361	670.30326873
4_7_4	Mexico Well Watered	Few N + Low LRBD	4	20.92975818	4.16027824	0.0	1.29398514	0.25142468	18732.76859719	0.0	10954.47504073	515.00210267	2533.60725594	0.0	1376.57993248	130.43844407	6640.87401162	6089.78276472	0.03115991	1151.47517967	0.51380345	24.824124733000026	3099.08234509	0.7702118	24.59191602	9.25707749	7.626791	1.63028649	1.19848153	1.19848121	1.06336472	0.94800948	10.24064562	9.23293109	4.25821442	3.94962449	5.88862124	5.34607884	3.49816372	-75.12634187	2517.00643699	4081.96662679	3550.78540623	2440.55352833	1533.22988306	1154.63534449	835.48960112	655.90241021	573.77548665
4_8_0	Mexico Well Watered	Few N + High A	0	21.83996363	4.45146717	0.0	1.83081589	0.2093931	19984.74927282	0.0	15499.11692105	425.38946813	2803.68006525	0.0	1947.67647425	108.14517712	6327.12351613	5915.93498122	0.03233653	881.58167603	0.51404346	24.865418165000037	3218.01894416	0.80001053	23.58880068	9.2398278	8.04810213	1.19172566	0.99945188	0.99945095	1.25597649	1.21827487	10.18722607	9.66722538	4.24571862	4.13843419	5.85168162	5.59278789	1.83002758	-68.65419721	3141.8651439	4092.07139339	3500.44629173	2680.48924664	1854.97828911	1408.02442135	1170.04091554	952.17297726	603.1998791
4_8_1	Mexico Well Watered	Few N + High A	1	20.72870038	3.99365805	0.0	1.68744947	0.20392667	17775.51174745	0.0	14285.42152612	413.91931593	2536.57729617	0.0	1795.1590128	105.26714465	6264.54756379	6055.76787988	0.03082013	251.67966717	0.51194237	24.930501305999996	3067.58990734	0.76728794	23.74094927	8.92866266	7.83219809	1.09646457	0.92538443	0.92538263	1.19691799	1.13083029	9.88288965	9.16348214	4.12967202	3.92795471	5.66675636	5.29463642	2.51225696	-66.01811497	2840.17289423	3610.53309407	3264.75636231	2367.08457299	1701.79039679	1329.46417723	1013.06214983	739.20670897	611.25292707
4_8_2	Mexico Well Watered	Few N + High A	2	20.32705284	4.39046031	0.0	1.86062039	0.21102876	20577.80784914	0.0	15751.36513515	429.08955034	2853.55054593	0.0	1979.37800035	109.03717945	6801.59128157	6028.14079257	0.03039549	234.94503556	0.50553977	24.886156247000017	3026.68639387	0.75839027	24.16285637	8.87098944	7.67541336	1.19557608	1.07866456	1.07866237	1.24292392	1.2170461	9.59105913	8.98191361	4.02895912	3.86728933	5.50069184	5.21230889	2.99173716	-66.98366417	3099.29274547	4253.64569686	3670.90825173	2863.66424251	2052.68769547	1499.23327538	1099.93382709	897.33355499	668.48211152
4_8_3	Mexico Well Watered	Few N + High A	3	20.41961363	3.88242974	0.0	1.55393403	0.19530608	16184.09347537	0.0	13155.12140474	397.60216853	2357.81116019	0.0	1653.12131049	100.93317932	6293.52601719	6065.50021395	0.03015073	234.4500713	0.5049742	24.952887350000005	3002.43425879	0.75311474	23.96345566	8.81961892	7.7590081	1.06061081	0.87800778	0.87800564	1.20696201	1.16677501	9.62288094	9.06059719	4.02468506	3.88924666	5.51517647	5.23577221	3.22140371	-65.27105589	2721.71644635	3501.8676196	2934.7321332	2034.80132201	1471.30237419	1186.17864376	999.71211715	749.45164171	415.40085855
4_8_4	Mexico Well Watered	Few N + High A	4	19.85766857	3.7660643	0.0	1.48960589	0.19511973	15740.46346827	0.0	12610.53943355	397.76093438	2284.83892034	0.0	1584.68712169	100.89881634	6268.42408112	6056.47483547	0.02945781	224.38537705	0.50343129	24.954510379000027	2933.75683056	0.73817545	24.26467896	8.69751866	7.63638993	1.06112873	0.903937	0.90393641	1.20538746	1.15131324	9.46182535	8.79379844	3.96977936	3.77682911	5.41880916	5.07636834	3.8510123	-65.22433783	2479.69794203	3481.5384514	2855.8149212	2023.9366508	1507.89213031	1150.05695189	862.1828707	623.41656255	530.68664382
4_9_0	Mexico Well Watered	Steep N + Low LRBD	0	19.69104263	5.01534277	0.0	1.30347812	0.31145412	15282.5309894	0.0	11034.83967925	616.87151732	2494.48057834	0.0	1386.67885079	159.25597211	6510.02341892	6087.85977684	0.02942339	229.05881355	0.4847865	24.68279261800002	2934.39775369	0.73831486	24.87274191	10.02214808	8.12378845	1.89835963	0.88947583	0.88947521	1.64598879	1.6254837	9.09594325	8.73516693	3.84852502	3.77143466	5.1902207	5.01748144	2.9091342	-67.63129007	2241.01773646	2918.6447684	2628.15408076	2270.99223244	1622.32318871	1219.21688824	890.35633899	620.98044875	471.01512974
4_9_1	Mexico Well Watered	Steep N + Low LRBD	1	20.55261857	5.39031407	0.0	1.46287562	0.34029693	18097.1438492	0.0	12384.24928639	673.96575291	2816.86876581	0.0	1556.25066313	174.04506739	6576.4971844	6099.28221712	0.03045407	234.5275376	0.48522438	24.605167344999984	3037.08510831	0.76065228	25.46057285	10.50493104	8.40229618	2.10263487	1.08589175	1.08588982	1.69206253	1.70740812	9.31269656	9.12381022	3.9412029	3.94582032	5.31677689	5.25278896	2.16094443	-70.35568766	2199.25251856	3280.88883278	3100.62336488	3057.71041948	2011.24714424	1413.11332071	1034.39589944	734.07889243	575.96787002
4_9_2	Mexico Well Watered	Steep N + Low LRBD	2	19.89517144	5.45891962	0.0	1.5367169	0.35048657	19329.09294008	0.0	13009.36655621	693.93474899	2939.82286247	0.0	1634.80521603	179.24635252	6681.8868575	6246.30338789	0.0294776	230.42231713	0.48087189	24.603512195	2940.70079893	0.73968596	25.74349122	10.37778345	8.2445798	2.13320365	1.14680956	1.14680776	1.65151229	1.69416352	9.03598817	8.81325702	3.84193884	3.82256073	5.1531882	5.07623988	3.24097384	-72.32572521	2697.00571546	3385.7258404	3169.10013167	3179.51138446	2017.37149106	1481.61299978	1084.77617178	766.52981052	578.86197228
4_9_3	Mexico Well Watered	Steep N + Low LRBD	3	19.27712539	5.11854444	0.0	1.41320807	0.33111027	17673.82694289	0.0	11963.77921424	657.54476923	2725.31702657	0.0	1503.41283555	169.53862012	6391.970998	5946.16653965	0.0284956	226.16863885	0.47653422	24.736457542999997	2843.71215164	0.71858817	24.82168099	9.96166392	7.93923148	2.02243244	1.08912809	1.08912623	1.60047689	1.64077904	8.69935251	8.56657474	3.69453445	3.71624442	4.96351507	4.93910175	3.04024079	-68.20990672	2285.32835253	3041.09058345	3367.8724841	3000.14477539	1829.9075104	1385.14880819	976.44796208	681.60942944	522.90700261
4_9_4	Mexico Well Watered	Steep N + Low LRBD	4	19.31922772	5.06675428	0.0	1.39214959	0.31673855	17077.79279148	0.0	11785.50472841	629.50710147	2665.0866922	0.0	1481.01020294	162.21706743	6745.31725273	6138.90946082	0.02863197	225.39635057	0.48217244	24.742525620000006	2856.04987646	0.72127198	25.46689597	9.88585697	7.90029817	1.9855588	1.04165428	1.04165363	1.60309524	1.60094604	8.8364593	8.57549704	3.75814688	3.71322684	5.04268182	4.94033045	3.5936061	-69.24330978	2116.40395586	3050.31042235	3291.40645436	2862.7334507	1742.0993433	1290.45904462	937.68360023	652.74520419	555.98438372
4_10_1	Mexico Well Watered	Steep N + High A	1	5.28566599	3.03825233	0.0	1.16643523	0.29438876	12009.38055625	0.0	9874.6772866	582.0693558	1863.68669125	0.0	1240.88854481	150.38764639	1873.35619256	2567.152327	0.00884486	116.36333726	0.97126253	27.494843622999987	898.60706827	0.29547256	11.88303812	4.86265813	3.86698014	0.99567799	0.88496069	0.88495902	1.1077929	1.18499114	2.36994944	2.33895539	1.07965691	1.08628997	1.28744635	1.29224607	2.80678713	-64.1800004	2076.83220201	2494.4003271	2273.49391452	1702.50460484	1053.3763212	791.58445434	716.65467642	527.78876281	289.40956528
4_10_2	Mexico Well Watered	Steep N + High A	2	12.41183695	3.81860268	0.0	1.45808966	0.28817131	14725.82445302	0.0	12343.73282065	568.97870014	2281.11928505	0.0	1551.15921389	147.10893654	4860.03773569	4786.87026835	0.01855078	176.7030702	0.4251929	25.436351685999995	1859.78089171	0.50455517	20.79180987	6.95995388	5.79587866	1.16407522	0.94426524	0.94426367	1.46608942	1.53567314	5.5737032	5.54711359	2.42035742	2.42906257	3.14950673	3.15625171	5.50630804	-63.95772754	2529.96079687	3180.59758295	2679.25153104	2062.73466373	1325.95630609	1023.60213759	861.72339072	671.98060001	293.98522031
4_10_4	Mexico Well Watered	Steep N + High A	4	16.79645466	5.16348936	0.0	2.08786516	0.29650683	22207.99050342	0.0	17675.21603729	588.63247388	3240.29857999	0.0	2221.13315414	151.74776055	5993.15834865	5670.88732178	0.02530156	215.87008376	0.44679553	24.53356295400002	2531.36207361	0.65064316	24.69791674	9.36533542	7.7734802	1.59185522	1.36157576	1.36157509	1.76836997	1.94994889	7.54413408	7.47426508	3.25385023	3.27580405	4.27424415	4.28258427	4.31801201	-63.18137532	2873.3240237	4433.04409932	4350.0469654	3868.11569656	2327.36095185	1590.7059894	1192.54382562	905.08689192	524.53807712
4_11_0	Mexico Well Watered	Low LRBD + High A	0	23.44620628	5.63425228	0.0	1.43582822	0.31640016	17011.73166774	0.0	12155.274429	626.4600219	2762.48005493	0.0	1527.47683394	161.76864465	6965.22485317	6731.76555178	0.03403906	428.98370021	0.52198088	24.689256281000013	3385.66145681	0.83647754	27.04793604	10.1459048	8.54837574	1.59752906	0.95842985	0.95842951	1.7566448	1.7895092	10.56345791	10.44099174	4.43886834	4.48492614	6.06556383	6.04984422	2.82649686	-66.70712293	2630.54553854	3512.30713212	3050.15316364	2410.69915696	1724.54796817	1224.23079027	888.73228225	669.69027062	504.90473199
4_11_1	Mexico Well Watered	Low LRBD + High A	1	22.73075107	5.45938195	0.0	1.34719378	0.31295642	15699.06404151	0.0	11404.92285113	618.69476409	2602.67570564	0.0	1433.18487375	159.89320446	6803.91871949	6417.77300255	0.03356364	753.90032602	0.51945546	24.699537052000007	3338.92753002	0.82631158	26.04494281	9.96361247	8.43935057	1.5242619	0.85866928	0.85866766	1.72927791	1.66225836	10.46267051	10.08806669	4.38485925	4.32353917	6.00544177	5.83257645	1.97616625	-64.33256965	2610.28799432	3133.09276967	2824.80630986	2231.55418873	1593.42569776	1168.57543699	818.32579237	610.55992709	471.57238596
4_11_2	Mexico Well Watered	Low LRBD + High A	2	23.06812831	5.38398353	0.0	1.35224292	0.31750732	15528.0854995	0.0	11447.66727579	627.37748962	2584.1667496	0.0	1438.55629657	162.18884925	6984.07698551	6646.20972433	0.03386732	382.75172389	0.5189216	24.639190288000012	3369.27227124	0.83291242	27.10807238	10.1256416	8.60888139	1.5167602	0.87220858	0.87220698	1.7496043	1.7106464	10.57350374	10.2565471	4.43672177	4.3948764	6.06630794	5.92001055	3.00861121	-65.6980265	2639.39403475	3052.38796193	2710.49525681	2144.39029209	1672.41487839	1100.99770684	817.05283215	613.92411956	480.23604206
4_11_4	Mexico Well Watered	Low LRBD + High A	4	21.94503121	5.2741227	0.0	1.31051003	0.29125999	15106.62845105	0.0	11094.36960167	577.57510487	2515.37322684	0.0	1394.15960147	148.97978467	6486.00637485	6149.62285437	0.03290682	626.80837047	0.51704406	24.738933874999987	3274.12127288	0.8121651	24.67746718	9.76016522	8.27130921	1.48885601	0.80687938	0.80687854	1.69687953	1.56592671	10.31570969	9.71879478	4.31930583	4.15777972	5.91967985	5.60657643	1.4187577	-61.7035261	2604.94895978	3251.0033578	2808.57138355	2093.39070874	1436.90763447	1074.75425651	787.67649813	608.21313917	319.19588244
4_12_0	Mexico Well Watered	More Nodals	0	20.42695682	4.93062321	0.0	1.25292138	0.31113847	14682.183918	0.0	10606.84206448	616.28796924	2419.1099456	0.0	1332.8950843	159.0989002	6392.40620497	6068.66476631	0.03001138	232.62606425	0.4834478	24.63954841799998	2993.34875117	0.75113838	25.42110963	9.85021206	8.37231975	1.47789231	0.87824714	0.87824671	1.65384747	1.71989288	9.18599961	9.11077529	3.89134467	3.94145358	5.24416484	5.24467242	2.93404414	-68.15402172	2048.48921974	2733.08635457	2588.70282968	2406.40541846	1565.46748395	1144.75452801	768.82571616	615.22935511	463.56181402
4_12_1	Mexico Well Watered	More Nodals	1	20.46116465	5.15435602	0.0	1.35608654	0.33117441	16377.951361	0.0	11480.20618291	655.67509891	2613.64716464	0.0	1442.64525624	169.34060722	6489.00009277	6154.54458854	0.03028075	233.62450424	0.48511749	24.624074838999977	3019.82603501	0.75689794	25.06154542	9.90637144	8.34540201	1.56096943	0.97379992	0.97379812	1.65074385	1.66048106	9.23872448	9.1089043	3.91499803	3.93461908	5.27580542	5.2400243	2.52854132	-69.59313212	2282.14180947	2919.4621363	2894.43289439	2722.80729492	1717.77239149	1177.36236839	929.73050024	680.99325175	489.98676115
4_12_2	Mexico Well Watered	More Nodals	2	20.37539471	5.38118193	0.0	1.46520287	0.33808442	17786.16611971	0.0	12403.95099694	669.0268642	2797.55020855	0.0	1558.7264531	172.84578884	6424.92458867	6031.7887961	0.03024915	233.12788716	0.48631344	24.645425576000004	3016.39686075	0.756152	24.8457094	9.9833442	8.34181137	1.64153283	1.03610911	1.03610731	1.68301398	1.6810667	9.28998392	9.02768266	3.92761989	3.90549009	5.30421819	5.20098418	2.30165206	-71.45036156	2350.51545057	3062.62179347	2820.96440069	2810.41320413	2194.46446448	1398.85276977	1077.22321007	716.01729075	579.57646652
4_12_3	Mexico Well Watered	More Nodals	3	19.62979327	4.90379819	0.0	1.37608048	0.32671774	16932.31478896	0.0	11649.46863945	648.69199822	2626.53825511	0.0	1463.91540384	167.26810997	6475.76274163	6005.38432581	0.02888606	227.91240643	0.47811979	24.712651395000023	2882.3142981	0.72698523	25.09272772	9.55002603	8.03056619	1.51945983	1.04377436	1.04377253	1.54137467	1.58155546	8.83266026	8.74031399	3.74546864	3.78757206	5.04093121	5.03665016	3.53904315	-67.99081874	2175.72966852	2958.40820664	3462.01247052	2752.77978194	1701.78165071	1326.96006523	890.88136735	632.73364728	500.63301069
4_12_4	Mexico Well Watered	More Nodals	4	19.79464322	5.07798088	0.0	1.41405108	0.31745401	17431.80197103	0.0	11970.91592888	630.91605783	2699.56704886	0.0	1504.30966156	162.58307295	6463.75982799	6058.94289138	0.02921911	228.1013102	0.48418349	24.744375222	2914.16162265	0.73391293	24.6892515	9.60991114	8.05100183	1.55890931	1.05950056	1.05949988	1.58044455	1.60671726	8.98360677	8.80282867	3.81138991	3.81181301	5.12923351	5.07536384	2.59179019	-69.53362215	2231.25920591	3183.08270631	3456.92174301	2744.70127309	1710.55561776	1279.87821902	969.12396741	698.7835535	572.66504669
4_13_0	Mexico Well Watered	Shallower Nodals	0	23.04868447	4.5242118	0.0	1.27743988	0.24408832	16718.77172357	0.0	10813.8109452	497.50631056	2423.95273857	0.0	1358.93084734	126.33282191	6123.09095146	5680.24747499	0.03474201	958.46544821	0.51790104	24.642734021000006	3454.411689	0.84711445	22.48867021	9.78142697	8.53119661	1.25023036	0.90959816	0.90959779	1.11410866	0.9739017	11.30288553	10.16991995	4.6424896	4.34557474	6.50415433	5.87365105	0.97370697	-77.40099931	2513.0492601	3354.81543321	2915.66347668	1992.63330251	1357.89587013	1118.59236226	871.11092021	790.21335951	582.41427573
4_13_1	Mexico Well Watered	Shallower Nodals	1	23.15271916	5.02968635	0.0	1.61235307	0.26585338	24294.9971475	0.0	13649.61464583	542.44008969	3177.69719458	0.0	1715.26409352	137.70682932	6830.49491621	6294.34927959	0.03419414	1644.21932054	0.51596472	24.639798726000006	3400.42707918	0.83542982	25.56352734	9.8018567	8.29944258	1.50241412	1.34983632	1.34983483	1.17460777	1.15567482	10.87993275	10.22164536	4.5282492	4.37493123	6.25996982	5.93247714	2.42956787	-81.28699329	3260.35510968	4661.82873814	3983.79843493	3065.26469463	2170.84711955	1756.92817882	1360.47143838	1064.95148794	802.62415687
4_13_2	Mexico Well Watered	Shallower Nodals	2	21.86557064	4.73037782	0.0	1.53602941	0.27390278	24605.53709373	0.0	13003.54647283	559.98774683	3126.43971993	0.0	1634.07384279	142.02071063	6864.07678619	6274.88829147	0.03208526	1076.81281267	0.51252552	24.757584745999953	3191.40614456	0.79019351	25.88695024	9.26151784	7.79196785	1.46954999	1.52745696	1.5274557	1.15278641	1.13041862	10.3086348	9.6658371	4.30324921	4.14084695	5.92964775	5.61373256	3.47262614	-78.60963851	2840.289808	4813.54459387	4662.64888304	3560.15325196	2393.6482424	1591.18595787	1088.55544713	923.14488695	734.95309898
4_13_3	Mexico Well Watered	Shallower Nodals	3	23.36945461	4.76036603	0.0	1.45874694	0.26111831	21935.7585019	0.0	12349.2971591	534.86537819	2911.30822036	0.0	1551.85844928	135.48676913	6816.90765932	6426.47910718	0.03407002	702.09392928	0.50984239	24.70767835799998	3389.50323077	0.83306513	25.80671964	9.71578028	8.30669125	1.40908903	1.29017273	1.2901712	1.16430387	1.19538906	10.71371296	10.3673547	4.46069002	4.44026669	6.16579542	6.0177375	2.25416588	-76.71552561	2879.30883607	4476.9907601	3846.64691866	2903.98782691	1907.60616989	1560.23818952	1255.7809384	835.41434577	715.63841529
4_13_4	Mexico Well Watered	Shallower Nodals	4	21.99472969	4.4047827	0.0	1.32845381	0.25485652	20143.69502579	0.0	11246.27605275	522.34960721	2677.37786066	0.0	1413.2487291	132.26223529	6875.60007046	6552.54621486	0.03258648	1614.12329786	0.51277461	24.716686541	3241.3267562	0.80099552	25.89739139	9.34163866	8.01186641	1.32977225	1.29840436	1.29840404	1.16219933	1.08405485	10.61143896	9.73021217	4.4143291	4.16582442	6.10348066	5.63726046	3.54608838	-73.23792918	2709.2348949	4238.0042715	3922.63910302	2694.58638993	1773.0082405	1299.89424808	907.61530054	706.1537741	561.57184014
4_14_0	Mexico Well Watered	Higher Lateral Branching Density	0	18.77392533	4.32007543	0.0	1.91173644	0.22208366	22184.61081598	0.0	16184.16509252	452.26734676	2971.88339735	0.0	2033.76216637	114.85551335	6245.69585433	5581.93078395	0.02857983	226.53722047	0.47690979	24.71360059	2852.03273763	0.72039813	23.46496679	9.09060494	7.81416612	1.27643882	1.24394146	1.24394044	1.20383151	1.1655025	8.87834928	8.25914822	3.74563208	3.57859984	5.06967663	4.76716803	2.90773344	-72.30707868	2733.23018694	4093.75835478	3923.37286542	3326.59698886	2237.24073025	1715.65817199	1360.92990812	1064.19407708	735.21782
4_14_1	Mexico Well Watered	Higher Lateral Branching Density	1	18.54434888	4.49525436	0.0	1.96735651	0.2332328	23663.79413959	0.0	16655.0273429	475.39029213	3124.61307944	0.0	2092.93246183	120.69407193	6020.85566825	5715.13381999	0.0276354	220.5748326	0.47925361	24.87749626399999	2757.27352103	0.69978531	23.79069332	8.85200189	7.5126117	1.3393902	1.39547811	1.39547612	1.23544472	1.25354839	8.5921411	8.1905232	3.64312495	3.55041621	4.90928296	4.73893576	3.27331606	-75.17482142	2718.17002868	3890.6244528	4033.32979233	4113.5396708	2711.48503377	1725.62006595	1305.58938645	940.62647221	833.67370932
4_14_2	Mexico Well Watered	Higher Lateral Branching Density	2	17.37163895	4.29288116	0.0	1.97033396	0.23918326	24827.23672637	0.0	16680.23343177	488.45689362	3182.73019705	0.0	2096.09995238	123.89397856	5701.50862708	5480.4285178	0.0256347	213.30806947	0.46297207	24.955714769999993	2561.06232684	0.6571038	22.95518764	8.43311809	7.10372996	1.32938813	1.50377753	1.50377525	1.17456353	1.25293346	7.87950851	7.69444275	3.33917701	3.3417312	4.49729642	4.44617302	3.46174184	-76.28993926	2830.14608687	4291.2868644	4173.71681712	4322.87372701	2659.14183711	1825.33685216	1295.23534609	1036.45731046	865.96557872
4_14_3	Mexico Well Watered	Higher Lateral Branching Density	3	18.44822346	4.26713703	0.0	1.91830876	0.22614311	23237.52950388	0.0	16239.80434265	462.55490617	3048.69608029	0.0	2040.75400074	117.19729476	6311.18612071	5952.11946391	0.02760872	222.6530373	0.471055	24.77517591899999	2756.42614965	0.69960099	24.58551301	8.89078342	7.5869505	1.30383291	1.39380436	1.39380218	1.18073563	1.21191361	8.50546873	8.12989005	3.60905286	3.53018662	4.85465226	4.69927854	4.40763426	-73.38633317	2452.7811343	3904.15693434	4260.42015982	3725.81262877	2869.54043918	1812.63308003	1266.99239171	871.26832933	659.06019853
4_14_4	Mexico Well Watered	Higher Lateral Branching Density	4	18.1703699	4.28685183	0.0	1.88175738	0.22417769	22582.80712127	0.0	15930.37173664	458.89558301	2986.71358272	0.0	2001.86955267	116.2164193	6195.89453809	5811.23164364	0.02704377	219.78056099	0.46966294	24.857101573	2700.33069189	0.68739863	24.00857991	8.69545333	7.41056667	1.28488666	1.33323109	1.33323047	1.16825682	1.21075606	8.36094531	8.00745702	3.53922262	3.47577025	4.77355332	4.63086584	4.25962934	-71.99955417	2593.89333934	4006.15665407	3885.53147023	3629.96290075	2615.22458626	1755.01561627	1378.45361469	921.43159957	687.65297484
4_15_0	Mexico Well Watered	Less Aerenchyma	0	19.11153869	4.59985238	0.0	1.48810914	0.27924283	22926.65090533	0.0	12597.86839924	571.41605161	2961.61268992	0.0	1583.09483256	144.85821911	6004.33195924	5776.34111477	0.02791285	779.80300067	0.48327893	24.92668291400002	2784.06475674	0.70561317	23.51070889	8.94901646	7.18799814	1.76101832	1.37547292	1.3754728	1.05461841	1.18981866	8.63363312	8.4430626	3.63915421	3.66145766	4.9526695	4.92673462	2.85471173	-82.71010729	2328.48441266	3721.53785023	4063.74253116	3511.51078047	2501.94217367	1900.08995516	1176.32930356	910.42555207	691.8766297
4_15_1	Mexico Well Watered	Less Aerenchyma	1	20.20360888	5.25636244	0.0	1.71771938	0.28068389	29048.84003461	0.0	14541.45946074	574.42591231	3583.23975039	0.0	1827.34363621	145.61531219	6504.15094819	6072.02577674	0.03007121	246.4910753	0.49529251	24.774980872000004	2996.62333238	0.7518507	24.9429993	9.7299479	7.68330823	2.04663968	1.76445519	1.7644536	1.15205728	1.22877315	9.44146345	8.88199552	3.96195534	3.84513541	5.41604377	5.1751307	2.38704113	-87.67599587	2638.84621139	4811.42442285	5333.78428657	4910.60887296	2870.34026834	1871.86807664	1411.03539608	1067.79538559	922.6290593
4_15_2	Mexico Well Watered	Less Aerenchyma	2	21.04071301	4.84151328	0.0	1.52546369	0.26204718	22028.04037723	0.0	12913.57812422	535.86422349	2957.09917125	0.0	1622.79195103	135.86595342	6318.85728189	5701.85263011	0.03146708	1548.00120445	0.50820178	24.65519729399999	3131.89258975	0.77886453	23.77921266	9.61194822	7.87927319	1.73267503	1.18542324	1.18542184	1.08577828	1.02691737	10.22696645	9.24494591	4.2471784	3.98166466	5.87718111	5.37214595	1.822284	-86.03957104	2302.17679429	3809.32652924	3398.80739755	2866.19667613	2139.88757887	1955.9692992	1439.33603647	1003.29970537	861.32767433
4_15_3	Mexico Well Watered	Less Aerenchyma	3	18.93528792	4.53148882	0.0	1.35730755	0.25379399	19796.86552345	0.0	11489.50555694	520.18748001	2680.1463223	0.0	1443.86125159	131.71048741	5808.23731921	5367.81667536	0.02900205	228.39375326	0.49329753	24.74021294899998	2890.5094228	0.72876791	21.91564065	9.33958209	7.65308002	1.68650207	1.20795994	1.20795839	1.06030304	0.92172734	9.4616434	8.27268656	3.93769966	3.57142468	5.42128156	4.77998652	1.46380452	-79.61451575	2073.42067755	3809.87591873	3287.57286327	2790.83697714	1917.02539345	1474.91826505	1215.7038883	872.16121138	547.94793779
4_15_4	Mexico Well Watered	Less Aerenchyma	4	19.26556884	4.3521073	0.0	1.42832462	0.26429258	22923.48546423	0.0	12091.75122733	542.71725722	2912.67098134	0.0	1519.49427299	137.29597649	6198.80905094	5892.7162693	0.02892919	877.06758414	0.50508299	24.912997046999998	2880.17481469	0.72488594	24.8193169	8.97623654	7.23624811	1.73998843	1.48999927	1.48999896	1.0448565	1.01265555	9.4448801	8.45818914	3.96050503	3.65428054	5.42392843	4.93166347	3.71652735	-78.78716844	2196.86607098	3972.8811032	4440.21805449	3958.66318624	2272.76520187	1487.66339254	1126.19476646	871.22671352	655.31289784
5_0_0	Mexico Drought	Default	0	13.24263282	4.28120871	0.0	1.66962503	0.29363229	17337.27575891	0.0	14134.52538205	580.81510967	2622.37900964	0.0	1776.19684409	150.02785133	4209.18610253	4521.14134368	0.02049036	197.87815268	0.40097512	24.149644771999988	2059.5004655	0.54799985	22.15183458	9.1837627	7.41550069	1.76826202	1.12548931	1.12548887	1.48202528	1.59861274	5.9445249	5.88613078	2.59950225	2.62562572	3.3251172	3.33354433	3.86959872	-58.72444666	2949.12919026	3848.47410899	3490.67118495	2439.85202757	1701.82745015	1243.86098808	857.22544707	534.21290501	208.86682124
5_0_1	Mexico Drought	Default	1	13.56491509	4.48204403	0.0	1.76680887	0.29907296	18216.99135299	0.0	14957.25348807	590.770066	2749.57556809	0.0	1879.58390704	152.72331492	4388.5100329	4615.13484599	0.02108385	200.93266725	0.40470993	24.136007709999998	2118.2741313	0.56078479	22.160251	9.38475819	7.55171696	1.83304123	1.161264	1.16126229	1.52470159	1.62658044	6.08938562	6.02056939	2.66722863	2.6866946	3.40896675	3.41750345	3.54869395	-59.18018372	3228.10139015	3912.20770956	3464.52013471	2664.14139773	1781.51357254	1372.71798797	977.93951556	552.80806669	215.13962201
5_0_2	Mexico Drought	Default	2	14.09713904	4.28291867	0.0	1.65954102	0.29177429	16930.56314688	0.0	14049.15724135	575.70700384	2597.688722	0.0	1765.46916714	148.90963102	4383.33443381	4671.5096567	0.02189754	205.09273682	0.40951755	24.129115823000006	2198.87431601	0.57831762	22.50239623	9.48640424	7.74308091	1.74332333	1.07769535	1.07769371	1.5161943	1.59552897	6.32880855	6.27862154	2.76398304	2.78768032	3.54741838	3.55602104	3.30351948	-59.62565016	2983.08102735	3635.76145715	3170.68581525	2445.86149093	1638.26566601	1327.22757884	971.55214669	531.84559164	179.39304049
5_0_3	Mexico Drought	Default	3	13.93358992	4.57825365	0.0	1.80862597	0.28559263	18533.38136236	0.0	15311.26396708	565.31258098	2809.6415187	0.0	1924.07017585	145.95314192	4352.69980239	4674.34351797	0.02159854	203.26332251	0.40875132	24.174099687999988	2169.02862403	0.57182534	22.35396975	9.48480772	7.62791889	1.85688883	1.16152415	1.1615222	1.56218825	1.65041909	6.25539085	6.19131456	2.73906851	2.75524822	3.50636925	3.5148522	3.13190749	-59.1697731	3130.01867172	3983.9660095	3649.2701621	2530.46246326	1891.101329	1537.97392424	1014.614891	541.601422	188.21654124
5_0_4	Mexico Drought	Default	4	13.34263765	4.52439819	0.0	1.82121436	0.28721393	19137.32969791	0.0	15417.83335548	569.31824142	2841.70592913	0.0	1937.46208015	146.87652985	4340.44615529	4574.58840343	0.02062248	198.4243459	0.40224957	24.186771479999987	2072.48454231	0.55082426	22.05741467	9.26885368	7.39792966	1.87092401	1.227103	1.2271023	1.5310598	1.65341117	5.98966514	5.92685269	2.61920432	2.64329882	3.35252096	3.36087282	3.67205166	-58.19310467	3091.43146798	4206.00646563	4065.17271315	2761.45672099	1832.24040747	1363.76004012	1002.9251077	558.79979016	193.34389927
5_1_0	Mexico Drought	Cheap Deep Steep	0	16.52368041	4.19264283	0.0	1.37282435	0.26494943	19951.19056971	0.0	11621.90330055	540.90158609	2662.48260745	0.0	1460.45144119	137.27236306	4116.73982284	4237.56045574	0.02573917	225.10915526	0.42554865	24.38007410399999	2580.35048715	0.66129953	19.71024525	9.54041278	8.22784967	1.31256311	1.08245101	1.0824509	0.86065043	0.98077766	7.65583728	7.24023014	3.21289851	3.20078353	4.3327804	4.16316012	1.51551322	-88.14831052	2029.64818847	3310.49300355	3373.51130317	2503.30424985	1901.23147922	1522.02589474	1227.85506151	985.81466186	947.10543352
5_1_1	Mexico Drought	Cheap Deep Steep	1	13.10827826	3.8723478	0.0	1.37120038	0.26857035	21026.141065	0.0	11608.15524227	548.92260449	2709.18569494	0.0	1458.72380923	139.227724	3809.458427	3986.86777261	0.02095122	199.64050253	0.40582301	24.339426074000013	2104.69135648	0.55783015	19.38485422	8.46379559	7.16606615	1.29772944	1.32704465	1.32704308	0.86664662	0.93170798	6.40613302	5.71934671	2.73520175	2.55358098	3.60507399	3.277937	2.60495674	-89.14304431	1878.25457608	3396.00987532	3895.64164858	3317.66580126	1934.60012412	1328.35671831	1062.23569022	969.99472382	869.05206482
5_1_2	Mexico Drought	Cheap Deep Steep	2	13.03253547	3.32230511	0.0	1.17682321	0.26252319	16961.17772634	0.0	9962.61863942	537.00407061	2259.37628245	0.0	1251.93958112	136.13289014	3948.9318727	3646.85218838	0.0213611	200.0757922	0.41367551	24.390384115999993	2144.0578122	0.56639348	17.86449802	8.35170747	7.22188883	1.12981863	1.10955416	1.10955275	0.81352076	0.73890716	6.87007273	5.66400465	2.88237108	2.52568245	3.8781555	3.23349669	1.61420444	-79.81325605	1648.81990107	2840.96445972	2842.39826718	2483.43746617	1799.4058193	1608.73519269	1046.0259163	689.06975666	555.19671177
5_1_3	Mexico Drought	Cheap Deep Steep	3	12.55339664	3.95608352	0.0	1.41614044	0.27457379	22902.53562778	0.0	11988.60380515	563.45195592	2865.5741725	0.0	1506.53238564	142.61182749	3979.29811593	3874.58241234	0.02001605	196.00072771	0.39604113	24.49653465899999	2012.95251933	0.53787435	18.63987925	8.24453119	6.89617277	1.34835842	1.51493058	1.51492901	0.85739906	0.98231109	5.93472926	5.45037699	2.54614395	2.45692486	3.33707543	3.14355696	2.03923951	-89.09040772	1935.76927661	3816.21628509	4581.70605842	3608.43806408	2240.81962672	1539.81557847	1054.70296744	825.0660238	770.87654984
5_1_4	Mexico Drought	Cheap Deep Steep	4	12.74366186	3.54766145	0.0	1.24529067	0.2571211	18317.98287574	0.0	10542.24288674	527.36438627	2419.24864245	0.0	1324.77731221	133.48495251	3986.891848	3804.18812833	0.02036996	197.33001272	0.39996152	24.325291821999993	2047.63204375	0.54541813	18.17904677	8.22468021	7.03084661	1.19383359	1.18068141	1.18068111	0.82098419	0.85513366	6.2043639	5.57981157	2.6397379	2.49009972	3.48856235	3.19043024	2.4933675	-82.7370432	1710.72387725	3259.49983819	3297.44871926	2713.12021094	1724.45893692	1301.1042425	1045.44323376	877.4472858	739.81343744
5_2_0	Mexico Drought	Fewer Nodals	0	13.47118232	3.20045679	0.0	1.49067008	0.21924608	16384.91153904	0.0	12619.5484627	445.85879762	2262.78633443	0.0	1585.81922968	113.30896377	4254.24914372	4185.98381729	0.02121901	200.80480218	0.40813147	24.444909074000016	2131.05728486	0.56356549	19.28186627	8.56228378	7.22135546	1.34092831	1.02843128	1.02843037	0.92719118	0.96586305	6.333217	5.94090861	2.71076281	2.63676533	3.56103685	3.38661791	2.39282893	-68.85654112	2283.37157995	3488.76923219	3008.93423537	2207.89430167	1533.74286941	1190.76511416	939.5040471	726.10669823	530.63734156
5_2_1	Mexico Drought	Fewer Nodals	1	13.09017973	3.23386696	0.0	1.48106773	0.21256368	15982.63600388	0.0	12538.25801359	431.80499	2239.10662479	0.0	1575.60397057	109.78700744	4138.71617897	4123.11026555	0.0209381	197.5066466	0.41240315	24.554724426000018	2101.88282887	0.55721922	18.75226789	8.37737764	7.04123483	1.33614281	0.97806057	0.97805867	0.9628461	0.94385346	6.37128548	5.73823029	2.72315874	2.5414994	3.58334471	3.26571865	2.01033447	-67.93464288	2322.88810132	3286.62838753	2835.64302382	2149.59834756	1576.47588243	1227.08509208	952.16257805	744.35788114	555.15708257
5_2_2	Mexico Drought	Fewer Nodals	2	14.40250527	3.61054459	0.0	1.67293489	0.21578151	18458.03288997	0.0	14162.54561146	438.67802947	2535.30218941	0.0	1779.71796996	111.49501293	4285.46052578	4341.44016516	0.02287895	207.761728	0.42223966	24.56733322600002	2294.37637864	0.59909204	19.38515958	8.80781662	7.39080559	1.41701103	1.03149674	1.03149471	0.9680621	1.00914645	6.86819677	6.30795314	2.92501263	2.78196673	3.87601762	3.60205088	1.78140879	-69.76014869	2530.2376979	3679.48555876	3215.15392819	2382.13740541	1758.91271518	1517.77071919	1298.62170466	972.16495321	700.76665001
5_2_3	Mexico Drought	Fewer Nodals	3	12.76632828	2.98706949	0.0	1.32270276	0.19973703	13741.86278442	0.0	11197.58951131	406.65195008	1987.17698199	0.0	1407.13059787	103.23738444	4083.68724585	3967.88729274	0.02039571	194.96095644	0.40813721	24.598780141000024	2048.37029343	0.54557872	18.32262973	8.15619713	6.93488684	1.22131029	0.84404187	0.84403965	0.91830388	0.91624327	6.20397501	5.60918698	2.64525105	2.48566654	3.48671848	3.18966024	2.42461507	-64.59878063	2178.78438723	2831.38190632	2446.82350182	1717.28233628	1386.82981319	1183.00066052	913.71121721	618.037813	337.49881623
5_2_4	Mexico Drought	Fewer Nodals	4	12.5767696	3.12827424	0.0	1.39265367	0.20103896	14680.0577096	0.0	11789.77207361	409.92053618	2103.0024536	0.0	1481.54645336	103.98508431	4065.3612421	4002.70288866	0.02017697	193.00255263	0.40941127	24.594307616999988	2026.12403794	0.54073953	18.11687994	8.14991611	6.86396968	1.28594643	0.90552783	0.90552724	0.94241139	0.90926819	6.21759627	5.50909993	2.65538376	2.44142874	3.49374015	3.12941892	2.14600811	-67.14300992	2175.2136157	3189.05530322	2488.5601352	1797.40623962	1435.18013884	1155.52939246	1030.63239191	700.59327462	451.82922343
5_3_0	Mexico Drought	Steeper Nodals	0	3.06620106	2.52623511	0.0	0.92142213	0.28006975	9600.87481297	0.0	7800.47270769	554.0555801	1528.84885889	0.0	980.23631012	143.0838304	1078.40917303	1820.93442262	0.00572506	87.00960252	1.50914152	29.465511810000006	585.99777985	0.22747116	9.08554831	4.13274902	2.96477643	1.1679726	0.7434211	0.74342066	0.93842953	1.03731276	1.37249259	1.34593214	0.6550031	0.65911052	0.71667212	0.72066537	2.03265584	-61.07096334	1596.09067318	2124.58196524	1867.54825309	1456.83803998	835.58765861	658.55435222	512.62364497	334.53720235	173.86338875
5_3_1	Mexico Drought	Steeper Nodals	1	5.20590111	3.12164594	0.0	1.18973723	0.30167996	12459.63703008	0.0	10071.94477334	596.91988453	1922.09325992	0.0	1265.67790829	154.17450594	1706.02223231	2537.25266973	0.00896893	119.33120537	0.94053198	26.745296958999997	912.12924123	0.29841402	12.54328193	5.58222244	4.1607485	1.42147394	0.93779045	0.93778878	1.09290884	1.2260069	2.33326166	2.28944583	1.07717237	1.07805811	1.25935187	1.26458559	2.83917591	-65.37171586	1805.09954096	2476.78784863	2292.70793483	2057.78472859	1266.48358145	876.64283732	656.51439524	520.06651323	344.96211462
5_3_2	Mexico Drought	Steeper Nodals	2	5.04700943	2.99039047	0.0	1.10354096	0.2945421	11460.48746474	0.0	9342.23395358	581.84005672	1799.54515304	0.0	1173.97974227	150.40450853	1984.83893954	2461.94457723	0.00870577	116.72489832	0.98786136	27.030520452000005	885.61325357	0.29264604	12.15729648	5.38388519	4.04576228	1.3381229	0.85755088	0.85754932	1.09659631	1.19835432	2.26176921	2.23329386	1.04337713	1.04649449	1.21941956	1.22464848	2.74153877	-63.78500642	1826.02707379	2367.29231079	2090.73912175	1744.72302832	1122.82322583	820.44481866	669.08333107	461.70743034	247.70753004
5_3_3	Mexico Drought	Steeper Nodals	3	3.52629249	2.53268218	0.0	0.9179591	0.27116733	9561.66306947	0.0	7771.15577003	537.07402521	1523.51335741	0.0	976.55223508	138.59322037	1115.3885717	1953.90394866	0.00640163	94.23151514	1.3914637	28.963031651000023	654.13849837	0.2422937	9.5505603	4.34954751	3.18755085	1.16199666	0.74601757	0.74601568	0.95306808	1.01477365	1.57914841	1.55729303	0.74209422	0.74845425	0.83414293	0.83836203	2.06582208	-61.08867215	1603.25818159	2132.6227342	1884.44983437	1410.62132758	846.66526081	635.09061187	515.89561241	359.58121434	135.88202482
5_3_4	Mexico Drought	Steeper Nodals	4	7.7556312	3.9061985	0.0	1.52856256	0.29641244	16630.94771733	0.0	12940.33444597	588.65516866	2466.61991137	0.0	1626.13038522	151.72360806	2875.53267266	3205.86444442	0.01267658	150.34236971	0.34504817	24.133333747000005	1283.40824915	0.37917775	15.77619552	7.0892041	5.34622127	1.74298283	1.19367444	1.19367377	1.29700848	1.42438501	3.47879838	3.41864094	1.56402276	1.5719501	1.91173959	1.91806895	2.751629	-60.50410684	2223.37308747	3249.22766272	3569.52077769	2991.77282352	1604.6997781	1166.43347161	834.850412	555.36758389	328.48716107
5_4_0	Mexico Drought	Lower Lateral Branching Density	0	14.9423785	4.56797429	0.0	1.3303968	0.32641454	15853.87325123	0.0	11262.7248466	646.31538571	2501.78389	0.0	1415.3157455	166.907175	4724.06466577	4603.8788306	0.02329251	212.26201142	0.41663792	24.297251618999994	2337.19299722	0.60840587	21.70960994	9.65642163	7.80089874	1.85552289	0.95265822	0.95265778	1.3353121	1.52183475	6.71791583	6.59792489	2.89627315	2.93681525	3.78149543	3.78250299	2.42007768	-67.35524367	2316.5117894	3207.8650686	2973.19234418	2194.67900881	1586.8831751	1197.85705217	896.62217509	687.2377517	433.00193935
5_4_1	Mexico Drought	Lower Lateral Branching Density	1	14.79074221	4.42743781	0.0	1.23048944	0.31775596	14443.17646945	0.0	10416.94024826	627.9939552	2345.88283409	0.0	1309.03131827	162.33083244	4687.08934576	4626.11713074	0.02349637	210.05115475	0.42803464	24.389936567	2354.9299945	0.61226417	20.93266679	9.39183856	7.63393608	1.75790249	0.84087983	0.84087822	1.32918306	1.3987626	6.99715639	6.47929135	3.0107888	2.86589303	3.94580757	3.70449429	2.61225637	-65.77833545	2268.18953171	2819.15095512	2716.55157256	1964.49737467	1445.46756958	1093.52165619	870.48693254	653.99500291	384.14417033
5_4_2	Mexico Drought	Lower Lateral Branching Density	2	16.4130749	4.64816994	0.0	1.33935134	0.32792954	15685.91250956	0.0	11338.53117564	647.93762529	2505.83148898	0.0	1424.84184976	167.5246282	4646.58933515	4883.77760469	0.02546238	218.87910461	0.43999546	24.375068269000007	2549.04565005	0.65448984	21.55726088	9.9056705	8.06809865	1.83757185	0.90716961	0.907168	1.35813269	1.39642415	7.603177	7.21405187	3.24930871	3.18215045	4.29982252	4.14145358	1.24493238	-67.99941391	2404.95709175	2941.96544694	2762.45753776	2159.82984263	1661.14865527	1192.92968363	1000.05755828	704.5637272	493.01361782
5_4_3	Mexico Drought	Lower Lateral Branching Density	3	14.73014173	4.53281585	0.0	1.29445691	0.31249711	15463.73329214	0.0	10958.46891123	619.48104525	2464.06464154	0.0	1377.08181704	159.85373876	4591.58832183	4570.47814876	0.02299967	209.08755174	0.42054706	24.35953092500001	2306.87974223	0.60181187	20.32385662	9.45565307	7.6232869	1.83236617	0.91968733	0.9196854	1.35463932	1.43938965	6.76858078	6.49969062	2.9130983	2.87563671	3.81308602	3.71163219	1.78127666	-65.19872242	2210.04751218	3366.60485532	2922.88854761	2204.86367887	1465.80765466	1160.70526995	880.36566357	631.64815153	388.91229
5_4_4	Mexico Drought	Lower Lateral Branching Density	4	14.90719041	4.5587612	0.0	1.26143354	0.30006168	14763.82391805	0.0	10678.90334859	595.11783299	2399.70996428	0.0	1341.95057233	153.50668175	4386.29473201	4502.65484322	0.02366712	210.56921795	0.42998006	24.435994339	2371.58972499	0.61588813	20.31822431	9.43429334	7.642813	1.79148033	0.84806039	0.84805968	1.35269255	1.3527216	7.14427139	6.53671503	3.05190053	2.87060323	4.03209448	3.71237613	1.99230768	-63.58241242	2315.88565105	3038.14978957	2725.49496104	2034.7500939	1440.7613916	1119.83292666	939.64303838	633.35721689	341.56074777
5_5_0	Mexico Drought	More Aerenchyma	0	13.73339012	4.25999253	0.0	1.65904345	0.29085613	17084.40564089	0.0	14044.94503395	575.25303785	2597.28312493	0.0	1764.93984555	148.59667226	4551.63118303	4644.23728265	0.02118393	201.24379231	0.4059575	24.161505269000003	2128.03766376	0.56290864	22.02937792	8.8830389	7.54983496	1.33320394	1.10259838	1.10259793	1.48939491	1.58347554	6.16526426	6.1026366	2.69515102	2.71800267	3.45350692	3.46200891	4.03135288	-58.59889228	3037.8995677	3760.16102527	3431.1285395	2455.49955485	1598.61643133	1149.40211208	859.20117856	529.20334385	210.7430508
5_5_1	Mexico Drought	More Aerenchyma	1	13.34887222	4.4868033	0.0	1.77756183	0.30262989	18459.30464368	0.0	15048.28469184	597.94349787	2773.65104764	0.0	1891.02322548	154.56244763	4432.85181352	4610.13514768	0.02070929	199.06697256	0.4021872	24.124217896999994	2081.22313742	0.55272515	22.29553536	8.86896384	7.45995317	1.40901066	1.20092967	1.20092796	1.53733713	1.65025609	5.99215991	5.92615584	2.62128668	2.64597279	3.35247279	3.3610055	4.29337395	-59.94069007	3176.30227808	3948.41981382	3626.46542341	2786.68430864	1696.51529622	1297.13768823	971.69391884	628.29277681	268.63498537
5_5_2	Mexico Drought	More Aerenchyma	2	13.86632211	4.30404861	0.0	1.65906451	0.29619452	16914.16550292	0.0	14045.1232511	584.51293633	2591.36991235	0.0	1764.96224098	151.18257801	4481.41044825	4617.43573356	0.02159233	203.67749275	0.40731083	24.12387763900003	2168.74355798	0.57176333	22.34636407	9.00589336	7.67579951	1.33009385	1.07604083	1.07603918	1.49192819	1.57445041	6.2247769	6.16447666	2.71762485	2.74467769	3.48646824	3.49515428	3.74902676	-60.3656593	2991.06703624	3671.2857883	3061.06416061	2394.55730547	1669.7763605	1312.38099306	979.0768631	548.37404381	227.53477309
5_5_3	Mexico Drought	More Aerenchyma	3	14.18319908	4.80294101	0.0	1.99054975	0.29501064	20548.38798873	0.0	16851.37404884	584.31905801	3051.86028547	0.0	2117.60611659	150.82426028	4509.17852246	4695.13578995	0.02207871	206.22755028	0.40987268	24.15353927900001	2216.98265302	0.5822567	22.09239493	9.24901523	7.74274077	1.50627446	1.28227988	1.28227793	1.57680272	1.70335876	6.37701075	6.28958435	2.78494757	2.80163008	3.5764776	3.57833985	3.1735136	-60.54457937	3379.35146178	4380.48203016	3950.86346818	2989.82093948	2046.24943428	1561.70574235	1117.16994242	691.76902099	315.8429995
5_5_4	Mexico Drought	More Aerenchyma	4	13.6482107	4.66538359	0.0	1.89420313	0.29066079	19885.14127402	0.0	16035.73362413	576.23227627	2940.39644639	0.0	2015.10971794	148.65442368	4512.33552832	4605.35025575	0.02114874	201.5154996	0.40432164	24.162120634999994	2124.88397346	0.56222262	22.17404122	8.99080283	7.52979733	1.4610055	1.25675459	1.25675385	1.54311262	1.67772358	6.12701072	6.05507355	2.67720711	2.70123226	3.43199961	3.44044844	4.10187434	-58.87234117	3238.31087858	4405.57386044	4162.90196858	2784.8161964	1840.33182011	1502.73861184	1077.76931578	578.91322229	218.08610874
5_6_2	Mexico Drought	Few + Steep N	2	11.67570897	3.98696424	0.0	1.92164052	0.2401397	24186.76355308	0.0	16268.00995527	490.24387747	3090.60762999	0.0	2044.29842256	124.37209152	3790.89136026	3861.43553925	0.01872256	189.85420644	0.38493741	24.276352118999988	1885.3393466	0.51011486	18.4254155	8.45321948	6.73327691	1.71994257	1.51244902	1.51244686	1.01558287	1.09573525	5.44051339	5.07936417	2.35934611	2.28463895	3.04336427	2.89771953	2.00127911	-73.6859754	2524.96126216	4084.76839381	4230.46749582	3814.82367435	2998.12026689	1866.83519965	1494.62365999	1114.21244049	839.14978247
5_6_3	Mexico Drought	Few + Steep N	3	11.14577551	2.8713729	0.0	1.25026484	0.20312011	13173.00258448	0.0	10584.35267279	414.24752008	1903.79088041	0.0	1330.06898399	105.07604363	3568.17821565	3678.69468794	0.0182469	183.5865772	0.39317225	24.531097673999998	1835.64308754	0.49930451	17.33973774	7.72517782	6.51290246	1.21227537	0.85169435	0.85169218	0.86796416	0.84903138	5.58382051	4.86738486	2.39380157	2.16815882	3.12473263	2.74932297	2.92715836	-69.16403954	1656.7037828	2618.20796288	2309.03078054	1682.64172818	1319.13780485	1191.73823267	951.95089943	667.57124484	416.17426907
5_6_4	Mexico Drought	Few + Steep N	4	10.62482356	2.96991257	0.0	1.30142558	0.20525028	14029.33438517	0.0	11017.46349613	419.15957192	1998.8452709	0.0	1384.49529523	106.24887695	3624.13082304	3670.61248286	0.01731493	178.6501104	0.38544908	24.52239771899999	1743.48474678	0.47925746	17.5620799	7.56514341	6.30349234	1.26165107	0.90532818	0.90532756	0.87803017	0.92504297	5.2487345	4.6437126	2.25957931	2.0837277	2.93189694	2.63365088	3.55834051	-66.86818789	1808.03370674	2823.34196722	2557.35115776	1958.67412312	1427.2643144	1215.80195908	938.60100815	624.25661718	400.95619383
5_7_1	Mexico Drought	Few N + Low LRBD	1	16.22361906	4.70054902	0.0	1.64048026	0.2747878	25763.16803631	0.0	13887.79477719	561.04583455	3260.67012849	0.0	1745.19176186	142.39438674	4608.52482655	4575.0180694	0.02563458	218.67993823	0.4441871	24.55212819399999	2565.2892175	0.65802327	20.38794225	9.6412869	7.77618219	1.86510471	1.44505004	1.44504845	0.96509652	0.97666769	7.91706674	7.07461334	3.34392474	3.12077549	4.49875777	4.08006591	1.00009271	-86.92418518	2782.26755267	4624.10995802	4270.30669168	3621.20416125	2408.70264408	1716.64089972	1491.50302282	1129.71680469	946.34842972
5_7_2	Mexico Drought	Few N + Low LRBD	2	15.2888144	4.25424613	0.0	1.50956441	0.27370342	23728.81944324	0.0	12779.5020462	559.21037382	2994.8111252	0.0	1605.91958979	141.87420209	4600.71224711	4361.11225135	0.02478878	216.27437976	0.43475671	24.36007019599997	2482.84023904	0.64008828	19.61611646	9.64733365	7.87846707	1.76886657	1.41887355	1.41887224	0.91413784	0.87979711	7.95313896	6.60201312	3.32965626	2.92394487	4.50644302	3.78954107	1.1326072	-82.07702924	2894.47256325	4495.41465565	4408.59692457	3023.87023444	2098.19946516	1567.7093291	1306.38642327	924.593311	714.8532445
5_7_3	Mexico Drought	Few N + Low LRBD	3	14.58500566	4.2228126	0.0	1.43786277	0.26472866	21703.84596905	0.0	12172.49828283	542.05694887	2827.81007514	0.0	1529.64124725	137.34315642	4352.21452182	4183.70844584	0.02330984	208.41987585	0.42940451	24.49614293399999	2335.92043106	0.60812905	19.1812426	9.12913038	7.40325205	1.72587833	1.30027813	1.3002766	0.89650191	0.92456232	7.31963049	6.35795394	3.08310446	2.81033969	4.14379112	3.65046463	1.64875092	-82.83380628	2474.59604039	4035.86062708	3860.97332756	2989.45859052	2001.08788194	1541.80047079	1075.72363412	905.81903895	713.99803923
5_7_4	Mexico Drought	Few N + Low LRBD	4	14.32098512	3.87332051	0.0	1.32478198	0.25930789	19534.11355629	0.0	11215.19153607	531.2010435	2579.30153911	0.0	1409.34253353	134.54928156	4352.14624887	4171.02239451	0.02261096	205.19982498	0.42479035	24.538576463	2266.92003871	0.5931195	18.8818269	8.92015221	7.28204772	1.63810449	1.26032907	1.26032875	0.87434202	0.90960075	7.03200029	6.26610597	2.98474078	2.77146946	3.97570156	3.59599169	1.52781824	-80.82699625	2341.34766424	3984.24835505	3636.81479937	2524.15260078	1666.7292098	1275.18856349	961.03918494	796.60159162	680.48209546
5_8_0	Mexico Drought	Few N + High A	0	13.61474544	3.42834323	0.0	1.55402518	0.21573496	16973.17290422	0.0	13155.89300744	438.44729575	2364.91871849	0.0	1653.21827294	111.45527562	4049.39134257	4013.85242869	0.02172903	203.64194988	0.4104203	24.47371398600002	2181.74162604	0.57459078	18.88301506	8.3523577	7.27744473	1.07491297	0.99558774	0.99558681	0.9641726	0.979603	6.47223405	5.96920206	2.75692886	2.64049235	3.64321095	3.39796089	2.0561088	-68.66005448	2472.99324157	3407.41901332	2872.57357565	2391.28177485	1678.62808408	1276.06828587	1072.12312582	814.42203276	532.34390631
5_8_1	Mexico Drought	Few N + High A	1	12.27282017	3.0968409	0.0	1.39382981	0.20943302	14736.78087118	0.0	11799.72897269	425.23872784	2103.38084637	0.0	1482.7976742	108.13906127	4090.32133544	3980.76406279	0.01985046	192.29589754	0.40397337	24.48445840799999	1994.51792888	0.5338643	18.29925246	7.85070259	6.86743887	0.98326372	0.90412994	0.90412815	0.93550085	0.91679431	6.06375195	5.36406664	2.59920025	2.38348762	3.4023312	3.04393547	2.83592997	-65.56920763	2172.51366412	2963.9334506	2736.6191858	1978.92949342	1441.88376568	1198.76110806	963.18352438	617.50742002	409.41175102
5_8_2	Mexico Drought	Few N + High A	2	12.32810066	3.39460179	0.0	1.60860143	0.21636426	17762.16154158	0.0	13617.91853333	440.03506431	2434.11025303	0.0	1711.27811286	111.8173622	4303.66911736	4047.27840333	0.01985968	192.68345492	0.40293468	24.47429173300001	1995.67385191	0.53411575	18.88417447	7.89297028	6.81372487	1.07924541	1.062694	1.06269181	0.95089833	0.97072964	5.99135035	5.38408582	2.58369264	2.40407356	3.36461951	3.0762472	3.32760123	-66.87337728	2453.14202132	3613.66519977	3226.28837891	2524.14557197	1755.05622857	1378.79906601	1093.90413945	832.55771308	532.92995385
5_8_3	Mexico Drought	Few N + High A	3	13.70088588	3.25718058	0.0	1.43009864	0.20256727	15150.08390761	0.0	12106.76959385	412.53919537	2166.17746906	0.0	1521.38153659	104.72153301	4123.62546917	4180.22485308	0.02176956	201.61563941	0.41785808	24.613781717000006	2184.10229311	0.57510429	19.02106044	8.19792645	7.18321463	1.01471182	0.90479837	0.90479623	0.96720719	0.99750877	6.60828363	6.01998369	2.8150911	2.660598	3.72321765	3.43505505	2.15807966	-66.21450911	2362.32827354	3157.37933523	2628.41404304	1934.39856651	1469.69403828	1245.34742482	1036.86326532	706.28961126	401.11085809
5_8_4	Mexico Drought	Few N + High A	4	12.86411284	3.33475405	0.0	1.48717554	0.20426189	16001.60567915	0.0	12589.96484154	416.57328427	2261.92079229	0.0	1582.10164221	105.66921467	4048.25593366	4000.8147704	0.02067325	196.07105696	0.41097696	24.57512795000001	2075.61038863	0.55150422	18.06317024	8.02938738	6.98251153	1.04687585	0.95902686	0.95902626	0.96160054	0.93865933	6.32797118	5.6263679	2.70080452	2.49518251	3.55772853	3.20264656	2.12229082	-68.16061201	2263.86003957	3369.07570815	2839.74860563	1950.51903403	1514.41432453	1239.2199406	1196.60736197	801.63574464	506.99335782
5_9_0	Mexico Drought	Steep N + Low LRBD	0	12.59473574	4.20208951	0.0	1.16905272	0.31989648	13844.11613552	0.0	9896.83611067	633.70965277	2246.94271405	0.0	1243.67310476	163.5993984	4076.01087322	4029.44931552	0.01999686	194.95329148	0.39888601	24.251025417000033	2010.37108407	0.53731282	18.78427791	8.87371427	7.11841075	1.75530352	0.8739373	0.87393668	1.27101594	1.30377091	5.90396174	5.52148036	2.54830067	2.46355638	3.30572119	3.13186928	2.11391372	-68.81481725	1859.6684184	2608.35358465	2413.57291166	2099.4989231	1405.69599952	1124.26098531	887.47171756	630.35177002	423.22679088
5_9_2	Mexico Drought	Steep N + Low LRBD	2	13.33488142	4.75465203	0.0	1.46286306	0.35900453	18384.86698239	0.0	12384.14288742	710.95219426	2759.46426532	0.0	1556.23729264	183.63197364	4194.96704871	4306.39478174	0.02097852	200.60486366	0.40339249	24.211907282999995	2107.99814334	0.55854947	20.31095686	9.36880928	7.35485	2.01395928	1.14858856	1.14858676	1.33214371	1.43638975	6.08474085	5.84184297	2.64503807	2.61288955	3.41148668	3.33384227	1.91316988	-74.7358695	2363.9875456	3161.58078583	3004.15975499	3030.19021763	1910.42909238	1447.28025558	1063.37414544	799.60464976	640.81637169
5_9_3	Mexico Drought	Steep N + Low LRBD	3	12.51975831	4.46132288	0.0	1.34464187	0.33960499	16873.09904045	0.0	11383.31914376	674.52146732	2567.12013813	0.0	1430.47007182	173.91293401	3966.53972234	4095.4621343	0.01964874	193.55172156	0.39521629	24.32496381300001	1976.20080172	0.52987981	19.22337497	8.89089481	6.97948114	1.91141367	1.08908874	1.08908688	1.270096	1.39785581	5.65984983	5.50307419	2.46549665	2.46980887	3.17011982	3.14471875	1.91988139	-70.4926905	1982.48660073	2836.59599641	3194.53836163	2934.29037668	1778.81039277	1320.76529343	932.9432301	717.06875344	567.28720787
5_9_4	Mexico Drought	Steep N + Low LRBD	4	12.33128005	4.43826888	0.0	1.33667985	0.32678687	16450.64463153	0.0	11315.91517196	649.59663357	2530.07939677	0.0	1421.99983892	167.39232184	4100.41399453	4181.81956409	0.01946986	191.87745908	0.39630354	24.312898076999996	1957.96521989	0.52591305	19.83392677	8.82528694	6.9360462	1.88924074	1.05047443	1.05047377	1.27122637	1.36717154	5.69312392	5.4033512	2.48045853	2.42534829	3.18693697	3.0836311	2.84949039	-70.60668396	1864.01983697	2934.94628348	3132.56474527	2717.59405737	1677.45049922	1260.07045361	994.07394144	743.14175858	561.94914569
5_10_2	Mexico Drought	Steep N + High A	2	5.27402988	3.16714114	0.0	1.18372565	0.29867713	12207.48823959	0.0	10021.05259122	589.99385391	1911.23012449	0.0	1259.28260807	152.52108755	2168.0537791	2503.43644161	0.00900771	119.21955514	0.93589559	26.85296934499997	915.74577505	0.29920072	12.47239156	5.16261607	4.13492211	1.02769396	0.88681628	0.88681472	1.12620416	1.24564635	2.36377869	2.32655177	1.08746198	1.09011143	1.27786982	1.28319076	3.14763226	-64.15380797	1885.23639787	2417.30089797	2252.63130469	1778.5385951	1231.24959436	1005.4798717	716.49358773	494.97343449	290.28662801
5_10_4	Mexico Drought	Steep N + High A	4	10.01989039	4.28144084	0.0	1.72779087	0.3002651	18669.9532166	0.0	14626.93920785	596.26973311	2739.20305859	0.0	1838.07539039	153.6976836	3503.16304447	3690.36030405	0.01599586	173.19312678	0.36821316	24.048821116000017	1614.18105241	0.45113023	18.30889334	7.68928313	6.29625285	1.39303028	1.26847329	1.26847262	1.39413756	1.54522047	4.49625959	4.43085897	1.99778577	2.00822146	2.49349991	2.50071323	3.72923422	-62.19532992	2305.73240865	3632.25389286	3714.21681315	3446.08729873	1966.0269962	1361.72851021	1027.98872435	683.52995292	380.42688
5_11_0	Mexico Drought	Low LRBD + High A	0	15.59581812	4.79170001	0.0	1.44540452	0.33064528	17540.35604824	0.0	12236.34439915	654.78273814	2709.73503049	0.0	1537.66438685	169.08718671	4894.13918217	4755.1499332	0.02398524	214.07486507	0.42527019	24.33763688100001	2404.58611292	0.62306578	21.39293997	9.42436036	7.89319697	1.53116339	1.03161986	1.03161951	1.35359233	1.52728768	7.03193344	6.87309976	3.02581594	3.05418718	3.96450511	3.94790754	2.40181727	-68.82319246	2395.76116151	3491.77307258	3192.60351494	2581.52208877	1769.34244027	1289.59390763	1023.14955975	799.15453064	533.71436755
5_11_1	Mexico Drought	Low LRBD + High A	1	14.43939616	4.70912158	0.0	1.3566891	0.32886769	16237.13327762	0.0	11485.30725922	650.29187825	2565.73954957	0.0	1443.28627639	168.06330784	4644.89201385	4388.97682251	0.02311589	210.25209296	0.4192889	24.319614673000007	2318.83488526	0.60441246	19.91420235	9.14609475	7.66184015	1.4842546	0.93155711	0.93155548	1.34813488	1.37487762	6.78255482	6.33005248	2.90955192	2.80367212	3.81878329	3.60815128	1.82619241	-66.53580114	2383.77607036	3165.5601652	2957.01506098	2287.60463932	1653.70765265	1247.3783836	995.80715032	754.19419294	452.78506673
5_11_2	Mexico Drought	Low LRBD + High A	2	15.50329993	4.51508193	0.0	1.2957439	0.32898694	15076.75056698	0.0	10969.36415293	650.12545207	2428.2545129	0.0	1378.4509535	168.07776459	4637.4905774	4624.47514004	0.02425309	215.3472173	0.42672197	24.290034214000002	2431.08723759	0.62883053	21.15549031	9.39043859	7.96458552	1.42585307	0.90146501	0.90146341	1.33962202	1.4310158	7.16829835	6.81811155	3.06530968	3.01490135	4.04191506	3.8962768	2.2535725	-68.37713194	2282.30462308	2913.4685733	2630.91169671	2108.73067373	1630.47199663	1091.96846893	884.9255467	698.3233064	482.66879434
5_11_3	Mexico Drought	Low LRBD + High A	3	15.21497567	4.80868477	0.0	1.43665168	0.32664817	17859.53227171	0.0	12162.24554092	647.88912104	2726.13292384	0.0	1528.3528497	167.15547506	4893.82331684	4751.2085533	0.02376532	213.8079138	0.42156737	24.332622723000018	2383.42714936	0.61846311	21.62689989	9.3264908	7.79514352	1.53134728	1.05703141	1.05702949	1.35537615	1.51998304	6.89106979	6.69619581	2.97095136	2.97679994	3.88475328	3.84774033	2.47632997	-67.4135319	2487.57530566	3633.23500151	3332.72658985	2754.73429895	1642.10048515	1221.50327051	1110.50700688	760.48031518	531.30897643
5_11_4	Mexico Drought	Low LRBD + High A	4	14.24328928	4.2575599	0.0	1.1600189	0.29927622	13599.63479303	0.0	9820.35861471	593.56013805	2232.37863738	0.0	1234.06265918	153.10360738	4579.4178579	4418.97221735	0.0228537	208.23784357	0.42015515	24.369888244000006	2292.33111253	0.59864713	20.16378247	8.87769214	7.53424602	1.34344612	0.80363463	0.80363379	1.29170125	1.32206385	6.77913516	6.23528415	2.90425579	2.76324465	3.81855124	3.56160935	2.63115063	-63.38255717	2200.46132128	2844.98927604	2481.43976443	1885.06148103	1343.27777592	1046.79618827	804.85301894	553.82215311	288.15167544
5_12_0	Mexico Drought	More Nodals	0	12.69297345	4.10815581	0.0	1.1296796	0.31991508	13415.75505476	0.0	9563.51559613	633.76445368	2184.15487374	0.0	1201.78681357	163.61101564	4029.07661962	4103.47969271	0.01996187	196.30873718	0.39384838	24.18261533799998	2008.01182599	0.53679961	19.34714006	8.54851355	7.21056086	1.33795269	0.8721401	0.87213967	1.27588749	1.41365973	5.70711638	5.62068035	2.48905401	2.51356381	3.19283321	3.19226743	2.78052714	-68.69670043	1734.23423556	2479.86684045	2385.08251456	2245.50201632	1406.08519781	1027.17844329	794.93488292	612.45376238	401.27650925
5_12_1	Mexico Drought	More Nodals	1	13.30669824	4.55210328	0.0	1.32714484	0.34293717	16157.19632873	0.0	11235.1947427	679.08251287	2520.52237523	0.0	1411.85621061	175.38615847	4291.19730741	4245.65659907	0.02094024	201.05127381	0.40114854	24.20925536399998	2104.67704435	0.55782704	20.31790178	8.83799538	7.35664353	1.48135185	1.00424303	1.00424123	1.30293528	1.39415147	6.01955804	5.86405634	2.61438079	2.61644837	3.37474167	3.33829075	2.61201963	-70.60217716	2117.48224346	2875.15934612	2912.99415256	2592.9278884	1656.25179121	1197.75057247	973.07985848	757.00485229	515.58529543
5_12_2	Mexico Drought	More Nodals	2	13.03423202	4.6087693	0.0	1.34256775	0.34537859	16322.69397208	0.0	11365.76033685	683.60969295	2552.99996859	0.0	1428.26356707	176.60251433	4028.52814096	4260.42717826	0.02068717	199.36193457	0.40076604	24.216043457000005	2079.3302484	0.55231339	19.76093772	8.78812219	7.2866644	1.50145779	1.02077749	1.0207757	1.3449338	1.39814763	5.9840115	5.70696475	2.59755139	2.55213931	3.35329774	3.25178032	2.33243642	-72.885864	2034.92185271	2715.50404569	2618.05044748	2620.54636172	1999.35906945	1266.32311453	1010.15469613	747.07318241	595.9675757
5_12_3	Mexico Drought	More Nodals	3	12.5018844	4.26112455	0.0	1.26690338	0.3340208	15705.08113724	0.0	10725.20933745	663.28315007	2416.5478919	0.0	1347.76955451	171.02832111	3992.13076389	4230.90535756	0.01942906	192.50349957	0.39336933	24.282421091000014	1954.52436698	0.52516457	20.27468155	8.38408128	6.97378398	1.4102973	1.03267839	1.03267656	1.25425031	1.36219695	5.62653974	5.51380327	2.45289254	2.47228963	3.14972508	3.14437359	3.61650773	-69.26112346	1876.09441776	2688.59192646	3237.87565115	2611.3587265	1607.11529773	1206.88825855	837.48207544	653.99628262	498.16495253
5_12_4	Mexico Drought	More Nodals	4	12.40183367	4.41825653	0.0	1.36293697	0.32794692	16848.54094961	0.0	11538.19977404	651.8604155	2563.52480194	0.0	1449.93294583	167.98336764	3959.49742492	4144.23268139	0.01944617	192.08216035	0.3950966	24.294880940999995	1955.8541478	0.52545383	19.63258957	8.43400369	6.97670468	1.45729901	1.07332883	1.07332815	1.24953744	1.36431812	5.6583276	5.45028618	2.46662081	2.44814267	3.16724631	3.11226755	3.09996141	-71.05729825	1939.6093773	3002.46176729	3334.53300235	2663.75095377	1664.24180646	1254.82315199	1025.36094964	803.17221927	576.93254403
5_13_0	Mexico Drought	Shallower Nodals	0	15.56635518	3.35259434	0.0	1.02309492	0.24077563	13014.9509962	0.0	8661.20285958	490.54089692	1912.7645614	0.0	1088.398851	124.58704694	4343.26539729	4108.57454223	0.02528551	216.91814106	0.44290242	24.43683459699999	2530.65685956	0.65048975	18.36370605	9.02654647	7.97493378	1.05161269	0.82162681	0.82162644	0.8675901	0.79113727	8.3186737	6.77030175	3.44616189	2.97963175	4.72003282	3.86582195	1.65814451	-76.99899634	1875.85351193	2636.78751474	2367.57669034	1583.35357137	1084.74278137	809.06767193	658.98028938	624.85673897	479.93160391
5_13_1	Mexico Drought	Shallower Nodals	1	14.86924841	3.83381088	0.0	1.35693632	0.2629514	19510.77796724	0.0	11487.40013062	536.38058868	2589.47566411	0.0	1443.54927437	136.18239707	4418.69830694	4317.46446298	0.02419913	213.07658012	0.43299061	24.38758377400001	2424.19285296	0.62733081	19.64492898	8.98331379	7.71505354	1.26826025	1.21064753	1.21064604	0.88423564	0.88473106	7.65310522	6.42318879	3.22906766	2.84282631	4.33382129	3.68085014	1.8441668	-81.21448657	2415.44563648	3658.99817284	3268.55338012	2621.62557388	1816.03493247	1410.23013443	1043.42046891	835.81585462	662.84014198
5_13_2	Mexico Drought	Shallower Nodals	2	13.56004069	4.04067186	0.0	1.41784754	0.27489781	22407.12368816	0.0	12003.05559558	561.86215396	2842.61631862	0.0	1508.34845119	142.51988727	4288.75158991	4101.0641549	0.02195868	201.4325426	0.42272992	24.472545002999986	2201.97971653	0.57899314	18.02118315	8.48746239	7.13614139	1.35132099	1.4524854	1.45248413	0.88924093	0.82750198	6.9628859	5.86973425	2.94740023	2.60523903	3.93426975	3.36335961	1.26439565	-81.55080007	2366.79361226	4323.81212291	4333.18796329	3236.2648628	2140.19392663	1361.79280523	948.19033297	891.216309	723.68061837
5_13_3	Mexico Drought	Shallower Nodals	3	17.48144637	4.33988118	0.0	1.37833923	0.25877737	19927.61974601	0.0	11668.59048854	529.86928755	2681.64129479	0.0	1466.31832626	134.24454837	4490.8458999	4789.94618004	0.02768499	223.77571766	0.46858995	24.637399922999997	2764.60066242	0.70137917	21.24123061	9.33255212	7.99687183	1.3356803	1.21406816	1.21406664	0.9485784	0.85466853	8.9830681	7.61510279	3.7439238	3.32117939	5.12687166	4.37710874	1.19044523	-79.31078409	2446.12893705	4059.16056237	3485.44221212	2605.30875229	1775.42673249	1386.86614015	1069.04602462	771.32631879	660.09285734
5_13_4	Mexico Drought	Shallower Nodals	4	14.54922362	3.82493949	0.0	1.30087006	0.25875967	19801.31512791	0.0	11012.76067536	530.26608205	2573.92115888	0.0	1383.90432134	134.28556811	4224.63747065	4346.94721311	0.02357746	210.16941896	0.42938124	24.46243557000001	2362.74424423	0.61396399	19.28838275	8.86341093	7.59182898	1.27158195	1.30596699	1.30596667	0.88961388	0.87575334	7.5461256	6.31322882	3.17028148	2.79006482	4.27304785	3.60767029	1.68545148	-76.03050579	2508.19586131	4052.48495822	3835.76729229	2621.00645449	1737.62843824	1308.0848673	922.68847561	713.78046232	553.15416477
5_14_0	Mexico Drought	Higher Lateral Branching Density	0	11.39082796	3.5858508	0.0	1.66300206	0.228169	19747.7414829	0.0	14078.45735108	464.86295276	2620.13980368	0.0	1769.15112752	118.03935711	3777.87021749	3769.36949036	0.01887093	190.09827059	0.38770364	24.267544689000005	1899.64629883	0.51322703	18.16857452	7.92514724	6.75647458	1.16867266	1.23489579	1.23489477	0.96763803	0.97361858	5.57988966	4.93231333	2.40649692	2.21967683	3.12266444	2.80906612	2.68695158	-71.41165738	2171.68250831	3569.24562176	3539.79701647	3148.17732658	2024.6431982	1610.65050534	1219.12553474	952.19614482	658.79530159
5_14_1	Mexico Drought	Higher Lateral Branching Density	1	10.91461753	3.68497509	0.0	1.76578687	0.23831049	21580.61819614	0.0	14948.60150391	485.92299359	2800.28488919	0.0	1878.49666665	123.35334744	3846.8498168	3723.99473975	0.01761349	181.75717579	0.3831119	24.402390790000005	1774.05234464	0.48590678	17.91460766	7.61087214	6.3904012	1.22047093	1.3884377	1.38843572	0.9882663	1.0400303	5.16035992	4.75708254	2.25338225	2.14408986	2.883218	2.71153256	3.06047945	-73.83127965	2218.94577668	3414.90443443	3689.40939342	3853.59864855	2593.53453619	1667.49543776	1336.42991469	931.88054868	769.51639173
5_14_2	Mexico Drought	Higher Lateral Branching Density	2	9.74266471	3.58812464	0.0	1.75745939	0.24229014	22227.90829869	0.0	14878.10366151	494.91792488	2829.63697749	0.0	1869.63764649	125.5230033	3119.52825635	3451.81469767	0.0156132	170.91076631	0.36510131	24.449486681000007	1576.21989196	0.4428726	16.53393109	7.12028983	5.91517486	1.20511498	1.46170968	1.46170739	0.9449813	1.05817939	4.44739135	4.26261275	1.95052185	1.93173037	2.4750867	2.42321704	2.58434853	-73.71728633	2394.43154897	3904.0918998	3759.22650322	3949.90987138	2375.26330981	1681.88828591	1281.62177671	993.18506189	741.76747654
5_14_3	Mexico Drought	Higher Lateral Branching Density	3	11.05576083	3.60721432	0.0	1.72818155	0.23125583	21316.12659648	0.0	14630.24657614	473.19553367	2760.64018867	0.0	1838.49100655	119.87899509	3603.13123298	3737.45813884	0.01779462	184.42884351	0.37925718	24.307447468	1793.15025259	0.49006112	18.2215535	7.69917185	6.49418561	1.20498624	1.38260504	1.38260285	0.94418741	1.00501922	5.18008165	4.80254026	2.24834666	2.16585737	2.89331354	2.73696149	3.00313714	-72.45318182	2035.04953645	3488.27669634	3911.58159298	3455.65234711	2705.30127825	1753.17168966	1278.09242622	936.64565519	663.50614537
5_14_4	Mexico Drought	Higher Lateral Branching Density	4	10.78371082	3.51486227	0.0	1.677948	0.22959063	20418.88049276	0.0	14204.98503728	470.1384912	2661.25158908	0.0	1785.0510655	119.05298167	3586.77287729	3650.56878475	0.01744304	182.51098872	0.37647975	24.38546057900001	1758.33610954	0.48248805	17.36428033	7.52147877	6.35395467	1.1675241	1.32094768	1.32094705	0.9262884	1.00171074	5.03861587	4.68776443	2.18424254	2.11290876	2.81343783	2.66927984	2.29873406	-71.92649377	2121.44467315	3628.65036315	3579.34883576	3287.70709685	2410.99613661	1613.4598225	1307.00829329	903.521039	692.22125989
5_15_0	Mexico Drought	Less Aerenchyma	0	12.38735746	3.92959235	0.0	1.42666465	0.286661	22507.0104373	0.0	12077.69847456	586.6163505	2831.19761332	0.0	1517.728352	148.72157165	3406.59609101	3785.93028185	0.01933735	192.0804558	0.39254143	24.595974025999997	1945.48566018	0.52319839	18.15980834	8.32699724	6.63259167	1.69440557	1.40535792	1.4053578	0.82796806	1.0198669	5.58167292	5.40192573	2.40736847	2.43559939	3.13806521	3.12703122	1.5636333	-89.57890151	2024.31940117	3403.6350107	3870.11444777	3405.51323231	2446.47750899	1836.26225859	1226.85543112	1015.6115246	789.4645307
5_15_1	Mexico Drought	Less Aerenchyma	1	11.85747743	3.91844271	0.0	1.40631633	0.27917619	24242.70219736	0.0	11905.43590981	571.42647372	2943.92665992	0.0	1496.08119968	144.84051412	3911.94882163	3837.42855839	0.0189711	190.44593275	0.38899932	24.331476500000008	1909.43505316	0.51535636	18.82207669	8.53483455	6.7421545	1.79268005	1.66367821	1.66367663	0.89188183	0.9705741	5.64702296	5.17656085	2.43305844	2.33104201	3.1664355	2.96802183	2.08648431	-81.97716104	2053.43429649	3985.97108616	4665.37052073	4447.3384632	2516.37111396	1544.15527753	1145.25288625	899.36810714	742.7319005
5_15_2	Mexico Drought	Less Aerenchyma	2	14.44375129	4.01272037	0.0	1.46128626	0.2714438	22056.49452377	0.0	12370.7942017	555.29614839	2837.60320092	0.0	1554.55984732	140.78023371	4136.5918421	3892.19272884	0.02254288	208.87704586	0.41149908	24.32405873299999	2263.19697232	0.59230963	19.47343319	9.19916248	7.51244962	1.68671285	1.27306466	1.27306325	0.84928215	1.00361094	6.8093499	6.29289301	2.87588286	2.81365029	3.84112796	3.63479011	2.03839908	-86.93286311	2077.23859367	3623.90675037	3419.70556754	2912.39882124	2104.43779916	2038.6342522	1535.02208361	1093.82341128	1010.89686
5_15_3	Mexico Drought	Less Aerenchyma	3	13.45256814	4.15269286	0.0	1.49654861	0.27276	23244.91284045	0.0	12669.31432406	558.28606259	2950.10474368	0.0	1592.07299226	141.49950337	3987.28602221	4007.69623449	0.02175792	202.51500091	0.4146688	24.42799109699998	2183.65939472	0.57500795	18.6923735	8.94405755	7.20230247	1.74175508	1.38473683	1.38473527	0.87262859	0.84828924	6.76087942	5.84094634	2.86278794	2.59858567	3.81604536	3.34526382	1.12918821	-89.04137814	2283.62098949	4143.09824758	3686.9113367	3082.39892423	2227.78393394	1583.47960712	1542.84226968	1192.50483149	786.52686913
5_15_4	Mexico Drought	Less Aerenchyma	4	12.35260092	4.0646615	0.0	1.48050547	0.27574634	24917.49280202	0.0	12533.49811058	566.31925328	3043.74773634	0.0	1575.00582352	143.27638314	3775.08404184	3935.8440432	0.01981186	193.25933243	0.39995673	24.526406838999993	1991.5313633	0.53321464	18.82464063	8.57229248	6.76504043	1.80725205	1.62783952	1.6278392	0.8646537	0.9689034	5.937906	5.37191924	2.5591157	2.41650899	3.33941534	3.10059109	1.65827257	-83.6246789	2191.06760266	3996.51862749	4616.03194493	4165.94191723	2512.40568079	1773.29456582	1398.82029233	1039.77385887	859.57152446
[truncated: 86 more columns]
